# Supplementary material for: Ergosterol-depleted clinical isolates of Nakaseomyces glabratus can develop multi-drug resistance without apparent fitness and virulence defects
Source: bioRxiv. 2025 Aug 28:2025.08.28.672802. Preprint. [Version 1] doi: 10.1101/2025.08.28.672802 (PMC12407835; doi:10.1101/2025.08.28.672802)
Supplement: Supplement 4 [file media-4.xlsx]

## Sheet: Explanation
Transcriptome Analysis of C.glabrata CBS138 and NRZ-2016 in response to 1µg/ml amphotericin B
Shown are differentially expressed genes (DEG): significantly altered expression with a fold change of ≥ 2 or ≤ 0.5.

## Sheet: CBS138_YPD+AMB vs. YPD
gene_id	baseMean	log2FoldChange	lfcSE	pvalue	padj	FoldChange
CAGL0L06094g	5274.03	6.94417	0.220446	7.00935e-219	2.37223e-216	123.141
CAGL0F07029g	7031.52	5.44407	0.340413	8.37376e-59	2.09926e-57	43.534
CAGL0G06050g	180.663	4.96616	0.324482	1.60757e-53	3.51008e-52	31.2582
CAGL0B01595g	881.715	4.96282	0.20494	1.4365e-130	1.17858e-128	31.1858
CAGL0K08668g	1296.14	4.85558	0.398696	2.40692e-35	2.5357e-34	28.9517
CAGL0D06402g	9216.24	4.42859	0.14944	2.08034e-194	4.69378e-192	21.5347
CAGL0G06644g	6.34251	4.28524	1.4016	0.000144482	0.0002621	19.4978
CAGL0F06941g	24989.6	4.18956	0.151078	2.03575e-170	3.34049e-168	18.2467
CAGL0C01397g	2241.29	4.05517	0.191587	1.51705e-100	9.33503e-99	16.6237
CAGL0B02838g	4406.65	4.01467	0.378229	1.75199e-27	1.26663e-26	16.1636
CAGL0L12496g	118.471	3.9813	0.308527	5.14106e-39	6.5044e-38	15.7939
CAGL0H03311g	196.647	3.94894	0.226138	4.57708e-69	1.43265e-67	15.4437
CAGL0L12518g	111.592	3.90192	0.282234	3.49694e-44	5.65251e-43	14.9484
CAGL0H08261g	1681.63	3.8067	0.122677	1.84275e-212	5.25185e-210	13.9936
CAGL0L06864g	812.982	3.76414	0.129179	1.20613e-187	2.33256e-185	13.5869
CAGL0B03663g	1390.38	3.75872	0.184104	8.7506e-94	4.64554e-92	13.5359
CAGL0G07645g	29.8388	3.7552	0.540027	6.28591e-13	2.07045e-12	13.5029
CAGL0L09273g	403.804	3.71312	0.170654	5.87164e-106	4.07628e-104	13.1148
CAGL0F02167g	864.35	3.70901	0.136999	2.07869e-162	2.96214e-160	13.0775
CAGL0L08426g	1120.93	3.68269	0.135105	1.40876e-164	2.11901e-162	12.841
CAGL0D00990g	518.354	3.68257	0.154552	1.9337e-126	1.51753e-124	12.8399
CAGL0I05148g	1715.8	3.68114	0.135218	2.48378e-164	3.63504e-162	12.8273
CAGL0K06105g	2076.57	3.65802	0.197731	1.50731e-77	5.872e-76	12.6233
CAGL0H09460g	1121.14	3.6097	0.133753	1.78185e-161	2.47403e-159	12.2075
CAGL0C05027g	1012.17	3.60682	0.198686	9.18787e-75	3.40769e-73	12.1832
CAGL0E02651g	887.745	3.53546	0.136024	5.88287e-150	6.92516e-148	11.5952
CAGL0B04543g	3221.88	3.53396	0.136759	2.50577e-148	2.76913e-146	11.5832
CAGL0L09108g	3774.85	3.50175	0.163351	4.75726e-103	3.06673e-101	11.3274
CAGL0H02563g	5016.37	3.48965	0.14133	1.03748e-135	9.20974e-134	11.2329
CAGL0E04004g	2414.71	3.47078	0.135485	7.47874e-146	7.78796e-144	11.0868
CAGL0E05632g	1624.4	3.46714	0.174261	3.37442e-89	1.63147e-87	11.0589
CAGL0L03267g	1997.2	3.43868	0.178818	1.51281e-83	6.60633e-82	10.8429
CAGL0J11484g	2465.84	3.43761	0.0934215	1.80094e-297	9.7521e-295	10.8349
CAGL0K08844g	2300.64	3.43483	0.185797	1.92462e-77	7.44415e-76	10.814
CAGL0I01276g	1271.21	3.42276	0.139374	2.91642e-134	2.50673e-132	10.7239
CAGL0L03157g	827.007	3.40657	0.187923	1.3848e-74	5.10116e-73	10.6043
CAGL0K01771g	4401.74	3.33585	0.16211	3.23781e-95	1.75328e-93	10.0969
CAGL0C01595g	9066.37	3.32364	0.0890001	2.3972e-306	1.44231e-303	10.0118
CAGL0I09009g	1774.83	3.2952	0.106106	7.80519e-213	2.34806e-210	9.81647
CAGL0C05555g	1414.39	3.29379	0.117322	1.69474e-174	2.86782e-172	9.80688
CAGL0J08316g	4285.1	3.28362	0.17114	3.63062e-83	1.57278e-81	9.73793
CAGL0M02915g	536.621	3.2677	0.13546	1.49855e-129	1.21114e-127	9.63108
CAGL0H02519g	1095.86	3.23628	0.105267	1.44836e-208	3.92144e-206	9.42364
CAGL0F05071g	442.744	3.21047	0.156137	6.15288e-95	3.2988e-93	9.25651
CAGL0I08305g	3582.05	3.18891	0.185405	1.9664e-67	5.85058e-66	9.11922
CAGL0K08800g	2461.31	3.18449	0.17044	5.41981e-79	2.17395e-77	9.09131
CAGL0H03795g	4809.96	3.16415	0.0974991	4.10037e-232	1.58596e-229	8.96403
CAGL0I06094g	1479.03	3.16205	0.174588	2.13074e-74	7.79591e-73	8.95098
CAGL0G02717g	533.857	3.15516	0.175219	1.54523e-73	5.54132e-72	8.90839
CAGL0F07117g	725.27	3.1409	0.138309	3.22981e-115	2.39581e-113	8.82077
CAGL0B00902g	12663.7	3.1238	0.123854	1.74842e-141	1.7214e-139	8.71681
CAGL0E02035g	8066.41	3.03994	0.0905114	1.0677e-248	4.44736e-246	8.22458
CAGL0M03971g	1137.69	3.03625	0.141627	4.46274e-103	2.91154e-101	8.20358
CAGL0G06402g	7014.18	3.0126	0.15251	6.35834e-88	2.99395e-86	8.07019
CAGL0M13189g	5402.04	3.00542	0.176829	6.55171e-66	1.90739e-64	8.03009
CAGL0K08162g	1659.44	2.99678	0.108726	2.51171e-168	4.00027e-166	7.98219
CAGL0L02937g	12607.7	2.98116	0.0869825	1.09263e-258	5.3787e-256	7.89623
CAGL0D00770g	10300.8	2.9531	0.102964	4.72258e-182	8.52426e-180	7.74412
CAGL0K03157g	1345.56	2.94391	0.0982507	2.7564e-198	6.7845e-196	7.69494
CAGL0E01837g	5574.12	2.92174	0.0852799	2.53855e-258	1.14552e-255	7.57761
CAGL0K09218g	1168.81	2.92049	0.141291	5.26818e-96	2.88154e-94	7.57104
CAGL0H01661g	189.378	2.90387	0.194493	2.32002e-51	4.8883e-50	7.48432
CAGL0K01661g	3051.93	2.89211	0.118308	3.2535e-133	2.75276e-131	7.42354
CAGL0K00913g	7205.32	2.88255	0.107116	8.71314e-161	1.12337e-158	7.37454
CAGL0B02651g	52.0235	2.88012	0.425643	1.17511e-12	3.79442e-12	7.36213
CAGL0D05280g	4674.72	2.87619	0.134357	8.9773e-103	5.65257e-101	7.34208
CAGL0K06677g	531.524	2.82838	0.161498	1.03263e-69	3.28922e-68	7.10278
CAGL0K12034g	26791.6	2.82569	0.10457	1.91911e-161	2.59799e-159	7.08953
CAGL0G02849g	833.11	2.81982	0.197056	1.63127e-47	3.07782e-46	7.06076
CAGL0G05269g	167.359	2.81942	0.205681	1.05234e-43	1.68095e-42	7.05879
CAGL0M09207g	297.244	2.80491	0.192943	6.38487e-49	1.26645e-47	6.98814
CAGL0G05830g	6238.28	2.80365	0.10382	3.96477e-161	5.23639e-159	6.98205
CAGL0J09262g	664.38	2.80186	0.146865	3.61672e-82	1.51818e-80	6.9734
CAGL0H10450g	44.5162	2.79672	0.392353	1.10795e-13	3.80682e-13	6.94859
CAGL0G02563g	155.896	2.78493	0.201738	2.75438e-44	4.47896e-43	6.89205
CAGL0F08217g	214.578	2.78006	0.186936	5.66555e-51	1.17095e-49	6.86881
CAGL0M00550g	1615.28	2.72642	0.102423	3.68141e-157	4.63601e-155	6.61813
CAGL0M08558g	35.7142	2.72	0.4001	1.30039e-12	4.18149e-12	6.58871
CAGL0J03883r	4964.92	2.70971	0.128463	4.52428e-100	2.72211e-98	6.54188
CAGL0G01903g	2110.29	2.69104	0.132371	6.04821e-93	3.14914e-91	6.45779
CAGL0I02134g	84.3942	2.68914	0.328992	2.94414e-17	1.22165e-16	6.4493
CAGL0K05063r	1557.66	2.67755	0.135757	1.19678e-87	5.53896e-86	6.39768
CAGL0I04328g	2112.63	2.67448	0.107373	6.34379e-138	5.9227e-136	6.38409
CAGL0L00649g	860.59	2.64355	0.213687	3.28693e-36	3.58123e-35	6.24867
CAGL0J06336g	1336.89	2.63198	0.107813	1.08111e-132	9.00645e-131	6.19878
CAGL0L00759g	25664	2.61531	0.105568	2.46514e-136	2.26249e-134	6.12754
CAGL0F09141g	6.92695	2.60508	0.98857	0.000847498	0.00142743	6.08427
CAGL0I10626g	3539.01	2.60311	0.0853442	2.24766e-205	5.79574e-203	6.07594
CAGL0K03459g	362.526	2.60255	0.153932	4.25496e-65	1.22557e-63	6.07357
CAGL0J10868g	307.307	2.59809	0.162442	1.25504e-58	3.13183e-57	6.05486
CAGL0M09229g	1225.03	2.5939	0.14913	8.51506e-69	2.64994e-67	6.03727
CAGL0M12474g	220.539	2.5865	0.232278	8.0995e-30	6.52661e-29	6.0064
CAGL0H02893g	499.968	2.58493	0.216675	7.45962e-34	7.31773e-33	5.99985
CAGL0H05225g	756.723	2.58124	0.139998	5.84461e-77	2.22877e-75	5.98454
CAGL0D06600g	2350.52	2.55578	0.186193	6.38249e-44	1.02555e-42	5.87984
CAGL0K10824g	4496.8	2.53508	0.188707	3.41331e-42	5.07777e-41	5.7961
CAGL0I09108g	6473.45	2.51175	0.0862926	2.63649e-187	4.92296e-185	5.70311
CAGL0B02860g	1193.23	2.50725	0.156302	6.52224e-59	1.64269e-57	5.68534
CAGL0M05995g	4865.93	2.49936	0.0848789	1.20702e-191	2.51385e-189	5.65435
CAGL0L04598g	2351.29	2.4853	0.194617	2.20258e-38	2.69841e-37	5.59951
CAGL0G04829g	827.167	2.47957	0.20076	4.47521e-36	4.84666e-35	5.57729
CAGL0D06666g	45.6612	2.47176	0.335304	2.00865e-14	7.20798e-14	5.5472
CAGL0G05522g	17.7496	2.46773	0.559574	1.12896e-06	2.4288e-06	5.53172
CAGL0H03289g	629.762	2.46031	0.177241	8.0265e-45	1.34562e-43	5.50336
CAGL0I00902g	780.857	2.4569	0.42109	4.21686e-10	1.16205e-09	5.49035
CAGL0A03740g	735.566	2.45546	0.156142	1.00923e-56	2.39693e-55	5.48486
CAGL0F00935g	566.04	2.45247	0.161319	3.20746e-53	6.91968e-52	5.47354
CAGL0K04609g	3434.19	2.44045	0.121143	2.78595e-91	1.4099e-89	5.42811
CAGL0L05742g	2246.17	2.43394	0.149763	2.11846e-60	5.51513e-59	5.40366
CAGL0L05720g	72.1668	2.42537	0.306706	2.79066e-16	1.09187e-15	5.37167
CAGL0J03762g	2212.38	2.4172	0.149467	7.16924e-60	1.8312e-58	5.34132
CAGL0C02321g	2091.36	2.4161	0.144066	3.65519e-64	1.00984e-62	5.33727
CAGL0J03982g	23.2473	2.40602	0.551902	1.21921e-06	2.61673e-06	5.30011
CAGL0C01771g	740.706	2.40573	0.187645	1.19558e-38	1.48148e-37	5.29902
CAGL0J11308g	2731.59	2.37542	0.0806763	1.46329e-191	2.93471e-189	5.18886
CAGL0L13387r	771.448	2.3752	0.209298	6.99946e-31	5.93147e-30	5.18809
CAGL0I05610g	495.421	2.3684	0.210645	2.46e-30	2.01832e-29	5.1637
CAGL0H01639g	3179.14	2.35862	0.0859353	7.83747e-167	1.21257e-164	5.12879
CAGL0G05093g	7459.05	2.35762	0.0826922	7.88804e-180	1.37786e-177	5.12524
CAGL0L04268g	796.673	2.35759	0.177346	2.51345e-41	3.55361e-40	5.12515
CAGL0I07249g	579.56	2.34876	0.157381	2.42764e-51	5.09522e-50	5.09385
CAGL0A01001g	658.567	2.32591	0.121991	4.86765e-82	2.02756e-80	5.01382
CAGL0K03465g	57075.6	2.3236	0.0925707	4.85108e-139	4.69082e-137	5.00578
CAGL0F08745g	9141.34	2.3176	0.163869	2.09713e-46	3.74785e-45	4.98503
CAGL0M08426g	1067.61	2.31651	0.11772	3.68328e-87	1.69025e-85	4.98126
CAGL0H04037g	1288.73	2.31452	0.207557	6.82822e-30	5.51863e-29	4.97438
CAGL0J06908g	593.293	2.3035	0.385689	2.04443e-10	5.73011e-10	4.93655
CAGL0E02871g	488.065	2.29713	0.129701	3.70163e-71	1.22971e-69	4.91477
CAGL0L00957g	1208.65	2.29559	0.143637	2.02006e-58	5.01772e-57	4.90953
CAGL0H00759g	157.966	2.29489	0.229484	1.55698e-24	9.53736e-24	4.90716
CAGL0D00352g	383.214	2.2935	0.163466	1.10967e-45	1.95093e-44	4.90244
CAGL0I07315g	2466.7	2.28087	0.105953	8.67111e-104	5.7968e-102	4.85971
CAGL0K08184g	30958.4	2.2799	0.0886727	1.97394e-146	2.13778e-144	4.85643
CAGL0H05203g	961.229	2.2794	0.122339	1.8047e-78	7.13318e-77	4.85477
CAGL0H02387g	2648.44	2.27787	0.184846	6.38137e-36	6.8698e-35	4.84961
CAGL0M04763g	168.219	2.27591	0.264016	6.71286e-19	3.03677e-18	4.84302
CAGL0A00363g	18951.5	2.27106	0.0762599	2.06071e-196	4.85164e-194	4.82679
CAGL0L00561g	48.7057	2.26991	0.314334	6.29666e-14	2.20689e-13	4.82295
CAGL0G04103g	3033.32	2.26605	0.105785	8.63088e-103	5.49838e-101	4.81004
CAGL0I02530g	609.321	2.26106	0.144488	3.88972e-56	9.00121e-55	4.79343
CAGL0F04807g	637.352	2.2592	0.177158	3.174e-38	3.83643e-37	4.78725
CAGL0L02827g	1304.76	2.25805	0.150417	6.63329e-52	1.4086e-50	4.78344
CAGL0L09691g	1074.78	2.25777	0.134321	2.2147e-64	6.18174e-63	4.78253
CAGL0F07975g	643.54	2.25321	0.175303	8.4927e-39	1.05963e-37	4.76741
CAGL0M10153g	123.234	2.24724	0.22184	4.58095e-25	2.87223e-24	4.74772
CAGL0K07205g	960.861	2.24399	0.181912	5.71476e-36	6.16443e-35	4.73705
CAGL0A02299g	6163.58	2.22047	0.110343	4.69524e-91	2.35414e-89	4.66044
CAGL0M06347g	2880	2.21804	0.116621	1.15663e-81	4.78105e-80	4.65259
CAGL0D03982g	1617.32	2.21711	0.170078	7.93403e-40	1.04026e-38	4.64962
CAGL0J10494g	488.445	2.21406	0.170924	2.39969e-39	3.07922e-38	4.6398
CAGL0E05148g	1427.92	2.21306	0.118445	8.55349e-79	3.40567e-77	4.63657
CAGL0L10912g	8262.27	2.2034	0.127032	4.71724e-68	1.42703e-66	4.60564
CAGL0K10736g	1795.3	2.19748	0.0843085	1.14486e-150	1.37765e-148	4.58677
CAGL0L06798g	6838.65	2.19483	0.112401	1.62103e-86	7.25444e-85	4.57834
CAGL0B03465g	277.19	2.17898	0.190864	3.94261e-31	3.41042e-30	4.52834
CAGL0E06072g	845.712	2.17874	0.109203	1.6614e-89	8.10493e-88	4.52757
CAGL0G03861g	624.918	2.17729	0.123769	3.04027e-70	9.85812e-69	4.52304
CAGL0M03399g	991.891	2.16635	0.18081	4.51047e-34	4.4733e-33	4.48887
CAGL0M12793g	242.318	2.16551	0.197443	6.10447e-29	4.69541e-28	4.48624
CAGL0G01254g	15032.9	2.1635	0.130704	1.66151e-62	4.52116e-61	4.48002
CAGL0J09416g	2164.69	2.16331	0.0994882	6.14106e-106	4.20934e-104	4.47942
CAGL0K04719g	720.517	2.16248	0.167225	3.29756e-39	4.20147e-38	4.47683
CAGL0J03674g	811.018	2.16228	0.162418	2.03139e-41	2.90237e-40	4.4762
CAGL0I07887g	776.782	2.15944	0.168385	1.298e-38	1.60106e-37	4.4674
CAGL0K12210g	1775.02	2.15935	0.125986	8.5452e-67	2.52854e-65	4.46713
CAGL0F06919g	898.919	2.15669	0.121846	4.62714e-71	1.5278e-69	4.4589
CAGL0H00704g	12069.3	2.15214	0.0999056	4.443e-104	3.00735e-102	4.44487
CAGL0F07359g	8270.63	2.15067	0.0726526	1.47831e-193	3.20202e-191	4.44035
CAGL0C04873g	3281.13	2.14685	0.0828929	7.52022e-149	8.48375e-147	4.4286
CAGL0K05687g	146.769	2.14305	0.259371	1.58615e-17	6.68403e-17	4.41694
CAGL0C03245g	525.231	2.13688	0.12188	9.5595e-70	3.063e-68	4.39809
CAGL0G09020g	1324.17	2.13685	0.197795	3.59235e-28	2.66473e-27	4.398
CAGL0L05236g	2204.62	2.13363	0.130114	2.34166e-61	6.27728e-60	4.38819
CAGL0L02607g	396.883	2.12945	0.133746	5.15296e-58	1.26259e-56	4.37551
CAGL0A01199g	16306.6	2.12435	0.105741	9.51527e-91	4.72708e-89	4.36005
CAGL0H07359g	2476.26	2.12417	0.0862134	5.53582e-135	4.83491e-133	4.35953
CAGL0K08734g	422.648	2.11487	0.149714	3.17287e-46	5.65167e-45	4.33152
CAGL0H05687g	1499.69	2.11271	0.100442	3.67034e-99	2.13709e-97	4.32504
CAGL0L07590g	9.16964	2.10931	0.753477	0.000535477	0.000921974	4.31483
CAGL0K10626g	4029.33	2.09538	0.316596	3.66553e-12	1.14999e-11	4.2734
CAGL0I00396g	84.647	2.08613	0.255375	3.80202e-17	1.56443e-16	4.24606
CAGL0L09086g	491.681	2.08249	0.14157	6.32201e-50	1.28216e-48	4.23538
CAGL0M13651g	8182.62	2.07765	0.0965685	1.27067e-103	8.3911e-102	4.22119
CAGL0G07183g1	2860.86	2.07605	0.0808593	2.50515e-146	2.65988e-144	4.21651
CAGL0G03993g	23.3359	2.07266	0.456475	6.62657e-07	1.45865e-06	4.20661
CAGL0F02607g	72.9185	2.07011	0.290632	1.20403e-13	4.12907e-13	4.19919
CAGL0E04884g	1128.29	2.06497	0.181093	4.49092e-31	3.85394e-30	4.18426
CAGL0M01078g	1349.45	2.05968	0.105027	1.47034e-86	6.63491e-85	4.16894
CAGL0B03839g	886.075	2.05922	0.150806	2.09161e-43	3.29246e-42	4.16761
CAGL0M01562g	16379.3	2.05702	0.0660148	8.58003e-215	2.73299e-212	4.16127
CAGL0M12837g	17251.4	2.05701	0.064296	1.17999e-225	4.25977e-223	4.16122
CAGL0D06688g	10437.1	2.05558	0.182502	2.22359e-30	1.8299e-29	4.15712
CAGL0F06325g	1932.26	2.05482	0.204961	1.29507e-24	7.95105e-24	4.15492
CAGL0F01749g	10934.6	2.05347	0.125629	5.24314e-61	1.39175e-59	4.15104
CAGL0K12254g	3514.2	2.04729	0.103657	1.17434e-87	5.48195e-86	4.13329
CAGL0J00561g	7710.47	2.0466	0.0808052	1.82016e-142	1.85966e-140	4.13131
CAGL0G01100g	1504.37	2.04643	0.106971	1.63857e-82	6.98651e-81	4.13083
CAGL0G01210g	4492.81	2.04154	0.0775948	1.67605e-153	2.06269e-151	4.11685
CAGL0J04004g	741.748	2.03977	0.150506	8.92484e-43	1.36135e-41	4.11179
CAGL0K10846g	1117.38	2.03801	0.131719	6.20262e-55	1.39366e-53	4.10678
CAGL0K00869g	146.887	2.03718	0.228174	5.17365e-20	2.49246e-19	4.10442
CAGL0H08888g	1295.37	2.02825	0.157898	1.05425e-38	1.30935e-37	4.07911
CAGL0E05588g	1145.23	2.02401	0.0890574	2.92805e-115	2.20214e-113	4.06713
CAGL0I03806g	4131.81	2.01427	0.100903	1.32377e-89	6.51658e-88	4.03976
CAGL0G05698g	1224.27	2.0106	0.145514	2.38265e-44	3.8979e-43	4.0295
CAGL0M02717g	1001.57	2.00263	0.114504	1.88968e-69	5.9492e-68	4.00731
CAGL0A03905g	5795.57	1.99404	0.1104	7.44794e-74	2.70675e-72	3.98351
CAGL0M09449g	3354.77	1.98597	0.0943071	1.77029e-99	1.05342e-97	3.9613
CAGL0M02211g	4280.26	1.985	0.124933	9.13022e-58	2.22703e-56	3.95863
CAGL0L12012g	282.06	1.98379	0.173786	4.27658e-31	3.68753e-30	3.9553
CAGL0A04675g	342.615	1.95744	0.187254	1.73427e-26	1.18574e-25	3.88372
CAGL0G00550g	1563.69	1.95734	0.122813	4.2878e-58	1.05538e-56	3.88345
CAGL0F07777g	390.682	1.95093	0.179705	2.29645e-28	1.72953e-27	3.86624
CAGL0K03443g	2443.71	1.9413	0.0886679	3.56679e-107	2.50833e-105	3.84051
CAGL0B00726g	46.6538	1.93705	0.331381	6.39283e-10	1.73607e-09	3.82922
CAGL0K08536g	2048.24	1.93639	0.120057	2.00335e-59	5.06922e-58	3.82748
CAGL0J01870g	4237.94	1.92765	0.0948366	9.0776e-93	4.68145e-91	3.80436
CAGL0D05852g	1547.2	1.92438	0.0984684	5.32758e-86	2.36466e-84	3.79573
CAGL0J08118g	939.606	1.91558	0.106452	2.77842e-73	9.80786e-72	3.77265
CAGL0D00264g	218.348	1.91498	0.18917	5.4621e-25	3.41145e-24	3.77107
CAGL0M08602g	6084.45	1.91297	0.0914811	4.38235e-98	2.49794e-96	3.76583
CAGL0M12969g	450.089	1.90856	0.178625	1.49898e-27	1.08516e-26	3.75434
CAGL0G04741g	11890.7	1.90349	0.0811046	1.00616e-122	7.67371e-121	3.74117
CAGL0H05753g	696.25	1.89492	0.102098	8.74479e-78	3.43138e-76	3.719
CAGL0A01826g	287.034	1.89277	0.158235	7.28934e-34	7.16366e-33	3.71347
CAGL0K10868g	18955.8	1.8918	0.148309	3.53497e-38	4.24432e-37	3.71099
CAGL0J01661g	202.549	1.88792	0.194152	3.16874e-23	1.80808e-22	3.70102
CAGL0L08470g	57.9679	1.88689	0.393625	1.89933e-07	4.3451e-07	3.69836
CAGL0J04114g	3202.04	1.87533	0.123331	4.09283e-53	8.79471e-52	3.66885
CAGL0F00869g	204.287	1.8678	0.17717	7.35388e-27	5.13823e-26	3.64976
CAGL0M11902g	6291.98	1.86543	0.11536	1.04354e-59	2.65294e-58	3.64378
CAGL0J01551r	5.31429	1.8638	1.18412	0.00887869	0.0133848	3.63965
CAGL0I02178g	9973.47	1.8621	0.0974735	3.02717e-82	1.28064e-80	3.63537
CAGL0B03047g	168331	1.84936	0.0881073	3.8519e-98	2.21894e-96	3.6034
CAGL0M04103g	611.633	1.84063	0.112754	8.97837e-61	2.3716e-59	3.58167
CAGL0I04378g	214.262	1.84044	0.182083	6.85667e-25	4.24816e-24	3.5812
CAGL0M09020g	63.9428	1.83541	0.340969	9.1187e-09	2.27442e-08	3.56874
CAGL0B02904g	214.447	1.83499	0.196601	1.32183e-21	6.92904e-21	3.5677
CAGL0F07953g	163.651	1.83483	0.309017	3.489e-10	9.66884e-10	3.56728
CAGL0B01012g	102.473	1.83381	0.282865	1.13718e-11	3.45558e-11	3.56478
CAGL0F04191g	368.057	1.82778	0.163182	5.4395e-30	4.40942e-29	3.5499
CAGL0I05060g	4270.26	1.81468	0.096903	4.00187e-79	1.61717e-77	3.51781
CAGL0I01980g	1129.77	1.81461	0.1092	7.08891e-63	1.93871e-61	3.51765
CAGL0L07744g	1434.7	1.81448	0.156352	5.09975e-32	4.59486e-31	3.51732
CAGL0B01078g	1798.51	1.81104	0.345535	1.84303e-08	4.51584e-08	3.50894
CAGL0M13783g	1946.45	1.8043	0.124678	2.45352e-48	4.77907e-47	3.49259
CAGL0K00847g	5936.42	1.7996	0.0727834	7.89296e-136	7.1234e-134	3.48123
CAGL0L08338g	759.582	1.79599	0.122083	7.65224e-50	1.5404e-48	3.47255
CAGL0G07623g	18139.4	1.79449	0.0718225	1.21021e-138	1.1497e-136	3.46892
CAGL0A03806g	48.4256	1.78868	0.353032	5.12e-08	1.21653e-07	3.45499
CAGL0L09229g	3536.54	1.78712	0.0753747	3.86413e-125	2.98918e-123	3.45125
CAGL0M05951g	397.854	1.77926	0.198471	4.24252e-20	2.05118e-19	3.43251
CAGL0J05126g	5559.57	1.77787	0.123164	4.20604e-48	8.10523e-47	3.42919
CAGL0F04917g	736.253	1.777	0.192176	2.85077e-21	1.45906e-20	3.42713
CAGL0A02574g	17615.7	1.77363	0.0803232	2.74025e-109	1.97846e-107	3.41912
CAGL0C05533g	1040.83	1.76957	0.114302	6.17136e-55	1.39241e-53	3.40953
CAGL0L00803g	2187.67	1.76399	0.130825	2.68888e-42	4.03331e-41	3.39637
CAGL0M06633g	338.871	1.76252	0.150317	1.34951e-32	1.24916e-31	3.3929
CAGL0C01325g	8674.47	1.75896	0.0865319	3.78116e-93	1.98786e-91	3.38453
CAGL0F06589g	424.787	1.75742	0.121248	1.85636e-48	3.65535e-47	3.38093
CAGL0J06028g	1683.4	1.75666	0.368071	2.27218e-07	5.16968e-07	3.37915
CAGL0A04433g	2429.34	1.74576	0.103682	1.25707e-64	3.56389e-63	3.35372
CAGL0H03201g	1061.08	1.7445	0.096885	2.63227e-73	9.37745e-72	3.35079
CAGL0C04191g	989.164	1.74234	0.133449	8.32066e-40	1.08832e-38	3.34578
CAGL0D05236g	1579.67	1.74233	0.104492	2.75082e-63	7.56128e-62	3.34575
CAGL0B03883g	3790.4	1.73886	0.0909101	1.33652e-82	5.74385e-81	3.33771
CAGL0G05247g	1478.78	1.73867	0.130335	1.97446e-41	2.836e-40	3.33728
CAGL0D01056g	1696.61	1.73717	0.097521	7.05273e-72	2.37208e-70	3.3338
CAGL0L07898g	355.418	1.73506	0.131021	7.22802e-41	9.85887e-40	3.32894
CAGL0L12342g	3322.26	1.73248	0.0983218	2.0065e-70	6.58498e-69	3.32299
CAGL0M04675g	1055.95	1.73073	0.111197	1.83645e-55	4.19595e-54	3.31896
CAGL0A00341g	149.046	1.72831	0.191552	2.68015e-20	1.31458e-19	3.31339
CAGL0B01925g	948.872	1.7276	0.202289	1.85321e-18	8.22553e-18	3.31175
CAGL0C03113g	2831.45	1.72566	0.125919	1.35385e-43	2.14359e-42	3.30732
CAGL0M00374g	5475.3	1.72429	0.13008	5.90292e-41	8.11277e-40	3.30418
CAGL0F05841g	494.989	1.71968	0.118868	2.84051e-48	5.49334e-47	3.29362
CAGL0G07689g	1816.62	1.71499	0.0975822	5.63512e-70	1.81632e-68	3.28294
CAGL0E06094g	18.1772	1.71144	0.512479	0.000106239	0.000194755	3.27487
CAGL0I07139g	4333.37	1.70741	0.178697	1.74884e-22	9.56563e-22	3.26573
CAGL0B00748g	1151.47	1.70485	0.135742	5.04738e-37	5.72989e-36	3.25994
CAGL0L03377g	425.951	1.6961	0.172101	9.25774e-24	5.41368e-23	3.24024
CAGL0L03696g	914.96	1.69546	0.132498	2.51595e-38	3.06844e-37	3.23879
CAGL0F04697g	3411.2	1.69331	0.158754	2.09596e-27	1.50926e-26	3.23398
CAGL0I05962g	1198.83	1.69209	0.138863	5.41029e-35	5.64484e-34	3.23124
CAGL0M03685g	1182.98	1.69056	0.126895	2.37367e-41	3.38248e-40	3.22783
CAGL0J02904g	2520.33	1.68979	0.179472	6.79995e-22	3.60644e-21	3.22609
CAGL0B01100g	998.27	1.68798	0.176786	1.91269e-22	1.04302e-21	3.22205
CAGL0K03421g	648.186	1.68621	0.17338	3.4163e-23	1.9432e-22	3.21811
CAGL0M08470r	2.66383	1.68548	2.18889	0.0156844	0.0230603	3.21648
CAGL0E04356g	1739.59	1.68365	0.121356	1.27927e-44	2.12492e-43	3.21239
CAGL0I10747g	4122.24	1.68284	0.155267	2.98109e-28	2.23892e-27	3.2106
CAGL0B03619g	6762.54	1.68249	0.132486	7.47575e-38	8.81943e-37	3.20982
CAGL0K07175r	287.677	1.67839	0.16826	2.8461e-24	1.71431e-23	3.2007
CAGL0L09295g	90.8075	1.67502	0.283919	5.05015e-10	1.38464e-09	3.19323
CAGL0E06006g	903.435	1.67286	0.115437	2.10019e-48	4.10561e-47	3.18846
CAGL0D02618g	1756.37	1.67008	0.119452	2.78391e-45	4.74053e-44	3.18233
CAGL0K05357g	44808.8	1.66795	0.0756408	4.09311e-109	2.91634e-107	3.17762
CAGL0J06314g	3251.08	1.66692	0.0782787	1.93775e-101	1.20608e-99	3.17536
CAGL0D01892g	11848.2	1.66657	0.0804085	3.12085e-96	1.72443e-94	3.17459
CAGL0L02321g	990.176	1.66299	0.117095	1.3162e-46	2.37573e-45	3.16673
CAGL0M00308g	7.16068	1.66112	0.959192	0.00758627	0.011536	3.16262
CAGL0M06435g	234.017	1.66037	0.190696	4.51611e-19	2.05848e-18	3.16099
CAGL0J08371g	175.579	1.65772	0.171136	5.25398e-23	2.95434e-22	3.15518
CAGL0J07194g	168.936	1.6559	0.170835	4.96048e-23	2.79511e-22	3.15121
CAGL0G03047g	415.768	1.65383	0.187476	1.68467e-19	7.84394e-19	3.14668
CAGL0G06006g	938.635	1.65103	0.137179	3.5172e-34	3.52045e-33	3.14057
CAGL0J00715g	207.221	1.64721	0.173445	3.35564e-22	1.81708e-21	3.13228
CAGL0C04323g	386.02	1.64187	0.158107	4.43424e-26	2.96804e-25	3.12069
CAGL0C02365g	313.839	1.63909	0.161751	6.08933e-25	3.79444e-24	3.1147
CAGL0L03938g	690.284	1.63822	0.161946	7.22837e-25	4.47333e-24	3.11281
CAGL0F09207g	34481.7	1.63735	0.0826533	1.37981e-88	6.55408e-87	3.11094
CAGL0J02926g	575.247	1.63718	0.115479	2.03615e-46	3.65091e-45	3.11057
CAGL0D01980g	3199.26	1.63648	0.114142	1.95936e-47	3.68401e-46	3.10906
CAGL0J04202g	797.827	1.62833	0.146476	1.61708e-29	1.28961e-28	3.09154
CAGL0F04741g	1436.04	1.62442	0.119375	5.6518e-43	8.7692e-42	3.08319
CAGL0J04092g	554.018	1.6237	0.184702	2.2479e-19	1.03949e-18	3.08165
CAGL0C04763g	923.891	1.6224	0.115808	2.08462e-45	3.59497e-44	3.07886
CAGL0K10890g	767.127	1.62177	0.102224	1.82877e-57	4.42089e-56	3.07751
CAGL0K00341g	32.5571	1.61451	0.370894	1.98912e-06	4.22396e-06	3.06208
CAGL0I03784g	925.726	1.61241	0.105948	4.11361e-53	8.80443e-52	3.05761
CAGL0M12551g	810.543	1.61105	0.173753	2.81365e-21	1.44279e-20	3.05474
CAGL0K10164g	1277.88	1.60902	0.206555	1.00916e-15	3.85917e-15	3.05044
CAGL0L00869g	1116.34	1.60667	0.0952239	1.42681e-64	4.00319e-63	3.04549
CAGL0H03993g	3313.29	1.60394	0.18293	2.79795e-19	1.28834e-18	3.03972
CAGL0M00880g	12587	1.60347	0.0898724	2.96719e-72	1.0234e-70	3.03873
CAGL0J02882g	30165.5	1.60243	0.0616433	1.59271e-149	1.835e-147	3.03653
CAGL0M11682g	3144.83	1.59954	0.094606	5.0911e-65	1.45864e-63	3.03047
CAGL0J05830g	857.638	1.59527	0.194563	3.70756e-17	1.52789e-16	3.02152
CAGL0D01474g	314.452	1.59471	0.180187	1.38681e-19	6.5018e-19	3.02034
CAGL0H08844g	1936.23	1.59305	0.0966365	7.56064e-62	2.04704e-60	3.01687
CAGL0B01875g	372.756	1.59011	0.169173	8.85106e-22	4.67139e-21	3.01073
CAGL0J04158g	2562.29	1.58831	0.137896	1.6726e-31	1.4751e-30	3.00698
CAGL0F09185g	1842.72	1.58778	0.0781106	1.1778e-92	6.0168e-91	3.00587
CAGL0E03201g	2050.43	1.57811	0.113545	1.04867e-44	1.75264e-43	2.98579
CAGL0J04048g	3151.53	1.57739	0.106617	2.53434e-50	5.17866e-49	2.9843
CAGL0K00891g	695.161	1.57654	0.198384	2.99043e-16	1.16918e-15	2.98253
CAGL0H03971g	533.976	1.57484	0.152645	9.58155e-26	6.30426e-25	2.97903
CAGL0G09691g	5836.68	1.57323	0.0800243	7.9111e-87	3.59988e-85	2.97571
CAGL0H02717g	132.092	1.5699	0.229924	1.39595e-12	4.48342e-12	2.96884
CAGL0M06611g	477.139	1.56969	0.123005	4.36639e-38	5.20793e-37	2.96841
CAGL0F01243g	12098.1	1.56524	0.0753393	4.32658e-97	2.4153e-95	2.95927
CAGL0I10516g	10977.8	1.56292	0.171438	1.23634e-20	6.13073e-20	2.95451
CAGL0M07293g	14773.5	1.5617	0.0876199	4.74956e-72	1.61754e-70	2.95201
CAGL0K04939g	1079.16	1.56164	0.111398	1.96057e-45	3.39185e-44	2.95189
CAGL0L06138g	6921.01	1.56061	0.0855324	3.67862e-75	1.38331e-73	2.94978
CAGL0J04884g	367.063	1.56022	0.146536	3.01377e-27	2.14449e-26	2.94898
CAGL0I06072g	1352.49	1.55911	0.141503	5.07549e-29	3.9095e-28	2.94672
CAGL0D05170g	2142.1	1.55641	0.134298	7.68761e-32	6.83554e-31	2.94121
CAGL0K04367g	10659.6	1.55589	0.301211	3.55694e-08	8.5376e-08	2.94015
CAGL0E03674g	1401.73	1.55459	0.133385	3.52476e-32	3.20783e-31	2.93751
CAGL0I05632g	2671.72	1.55306	0.122927	2.3499e-37	2.70163e-36	2.93438
CAGL0J01699g	814.541	1.54478	0.123646	1.37462e-36	1.53475e-35	2.91759
CAGL0H07469g	296.054	1.54284	0.134837	4.33078e-31	3.72833e-30	2.91368
CAGL0I09130g	1329.73	1.54269	0.0913578	1.17227e-64	3.34097e-63	2.91338
CAGL0I10340g	1240.82	1.54228	0.0874612	2.17284e-70	7.08792e-69	2.91254
CAGL0M13101g	904.696	1.54062	0.156441	1.15773e-23	6.74099e-23	2.9092
CAGL0C00539g	1396.1	1.5405	0.113244	6.48147e-43	9.97078e-42	2.90896
CAGL0I05698g	1955.59	1.5358	0.144295	3.12347e-27	2.21672e-26	2.89949
CAGL0C01551g	4690.47	1.53566	0.0864649	2.46757e-71	8.24809e-70	2.89921
CAGL0E04548g	135.21	1.53543	0.270778	2.25771e-09	5.90888e-09	2.89875
CAGL0K12760g	537.601	1.52958	0.115567	9.6024e-41	1.29993e-39	2.88702
CAGL0I05896g	2993.65	1.52845	0.153342	3.61491e-24	2.16295e-23	2.88477
CAGL0I06578g	722.957	1.52809	0.104397	2.84581e-49	5.66546e-48	2.88404
CAGL0L10538g	3307.23	1.5243	0.0963771	2.92269e-57	7.03395e-56	2.87647
CAGL0L03135g	1423.43	1.52391	0.11373	1.05295e-41	1.53489e-40	2.87569
CAGL0M08206g	11416.1	1.51838	0.106168	3.27019e-47	6.06441e-46	2.8647
CAGL0M13937g	1360.91	1.51745	0.184299	3.00981e-17	1.24699e-16	2.86285
CAGL0K06127g	28.421	1.51723	0.403645	2.65925e-05	5.15384e-05	2.86241
CAGL0F03707g	1663.19	1.51596	0.148558	3.17248e-25	2.00689e-24	2.8599
CAGL0G02739g	162.346	1.51563	0.20119	8.31863e-15	3.0395e-14	2.85924
CAGL0A03102g	4294.16	1.50963	0.095762	1.06816e-56	2.5258e-55	2.84736
CAGL0J05104g	758.543	1.50941	0.17584	1.52553e-18	6.79898e-18	2.84693
CAGL0G01122g	1880.58	1.5092	0.117984	3.13751e-38	3.80081e-37	2.84652
CAGL0J02398g	2068.85	1.49991	0.116794	1.61877e-38	1.9922e-37	2.82825
CAGL0B04059g	1699.71	1.49975	0.0840742	6.29487e-72	2.13042e-70	2.82794
CAGL0L11110g	5369.91	1.49872	0.0753841	1.01764e-88	4.87656e-87	2.82592
CAGL0I04620g	506.52	1.49464	0.183397	6.25914e-17	2.54454e-16	2.81794
CAGL0D02574g	590.793	1.49262	0.125208	1.58302e-33	1.53621e-32	2.814
CAGL0A00517g	3493.05	1.49123	0.107448	1.53752e-44	2.53831e-43	2.81128
CAGL0K05665g	4098.74	1.48944	0.0805137	3.69851e-77	1.42039e-75	2.8078
CAGL0G04455g	30.8379	1.48265	0.397818	3.03511e-05	5.85923e-05	2.79461
CAGL0K01683g	9766.76	1.47618	0.102739	1.40909e-47	2.67727e-46	2.78211
CAGL0F00649g	369.061	1.47131	0.417612	6.21786e-05	0.000116787	2.77273
CAGL0D05148g	560.722	1.47091	0.127754	2.06041e-31	1.80244e-30	2.77196
CAGL0M10439g	1790.33	1.46985	0.124395	6.04128e-33	5.67944e-32	2.76994
CAGL0H06259g	2615.02	1.46902	0.0899291	1.00672e-60	2.63352e-59	2.76835
CAGL0K04785g	97.4575	1.46723	0.224722	1.1773e-11	3.56947e-11	2.7649
CAGL0C03960g	214.725	1.46684	0.165028	1.12919e-19	5.32163e-19	2.76415
CAGL0J02024g	116.365	1.46251	0.212875	1.12403e-12	3.6425e-12	2.75588
CAGL0G02893g	2899.88	1.46231	0.0811796	2.78931e-73	9.80786e-72	2.75549
CAGL0H02101g	722.935	1.4605	0.215959	2.33796e-12	7.40788e-12	2.75205
CAGL0H00682g	2217.41	1.45718	0.11473	1.06358e-37	1.24122e-36	2.74571
CAGL0M04125g	1828.64	1.45694	0.0977055	4.45853e-51	9.28574e-50	2.74526
CAGL0F04631g	54.2415	1.4555	0.27485	2.14453e-08	5.22856e-08	2.74251
CAGL0G06688g	2774.15	1.45236	0.0893541	3.36002e-60	8.70551e-59	2.73655
CAGL0K07183g	1263.98	1.4519	0.128259	1.88263e-30	1.55167e-29	2.73568
CAGL0J07062g	9397.32	1.45117	0.124581	4.23877e-32	3.83828e-31	2.73429
CAGL0J11704g	1312.14	1.44595	0.111283	2.46628e-39	3.14974e-38	2.72443
CAGL0B02882g	126.061	1.44482	0.195229	2.52075e-14	9.00981e-14	2.72228
CAGL0D04026g	271.81	1.44379	0.145507	6.28471e-24	3.7112e-23	2.72034
CAGL0G05610g	1930.5	1.44327	0.0937755	2.89941e-54	6.40829e-53	2.71937
CAGL0E05280g	8041.25	1.44215	0.102952	2.67823e-45	4.58943e-44	2.71725
CAGL0M12364g	41.9663	1.4381	0.332802	2.69693e-06	5.66701e-06	2.70964
CAGL0F01221g	1304.3	1.43647	0.118199	9.29303e-35	9.54873e-34	2.70657
CAGL0E01705g	2120.62	1.43208	0.123272	6.69986e-32	5.97689e-31	2.69836
CAGL0A01496r	5.7732	1.43121	0.980783	0.0147234	0.0217529	2.69674
CAGL0J03058g	452.339	1.43075	0.176079	8.15853e-17	3.29199e-16	2.69587
CAGL0K07678g	143.536	1.42939	0.19353	2.86157e-14	1.0181e-13	2.69333
CAGL0H10120g	291.308	1.42522	0.179471	3.75722e-16	1.46159e-15	2.68556
CAGL0J06402g	10131.9	1.42485	0.313923	9.26448e-07	2.00588e-06	2.68486
CAGL0A02002g	233.628	1.42478	0.190907	1.57729e-14	5.69781e-14	2.68474
CAGL0A01430g	40393	1.42455	0.0681262	1.17799e-97	6.6446e-96	2.68431
CAGL0G08019g	1964.32	1.42434	0.103915	1.60009e-43	2.52609e-42	2.68391
CAGL0I03300g	2103.84	1.42184	0.103205	6.46948e-44	1.03646e-42	2.67928
CAGL0K02805g	276.63	1.41995	0.151767	1.59826e-21	8.32169e-21	2.67577
CAGL0A02024g	772.654	1.41723	0.112888	7.24907e-37	8.21207e-36	2.67072
CAGL0G00880r	3.63568	1.41603	1.27558	0.0235068	0.0336299	2.66851
CAGL0M01452g	794.253	1.41514	0.105582	1.11392e-41	1.61713e-40	2.66685
CAGL0B02755g	864.716	1.41236	0.107924	7.64189e-40	1.00439e-38	2.66173
CAGL0H03135g	502.013	1.4112	0.124467	1.64399e-30	1.36747e-29	2.65958
CAGL0K12958g	2369.45	1.41048	0.143844	2.0149e-23	1.16071e-22	2.65826
CAGL0M12947g	558.063	1.41007	0.117905	1.11605e-33	1.0889e-32	2.65751
CAGL0G06094g	824.529	1.40281	0.109651	3.5253e-38	4.24212e-37	2.64415
CAGL0B02695g	502.42	1.40142	0.122253	4.00923e-31	3.46251e-30	2.64161
CAGL0D00748g	2042.52	1.39775	0.0997676	1.94681e-45	3.37884e-44	2.6349
CAGL0H01111g	55.2098	1.39437	0.300155	6.10472e-07	1.34817e-06	2.62873
CAGL0F09163g	885.083	1.39326	0.104886	5.71237e-41	7.87086e-40	2.62671
CAGL0G07601g	2355.41	1.39287	0.104567	3.49731e-41	4.88091e-40	2.626
CAGL0M01870g	1270.2	1.39143	0.151786	9.32307e-21	4.67016e-20	2.62338
CAGL0M10571g	2194.78	1.38914	0.111286	1.81942e-36	2.01064e-35	2.61923
CAGL0G06842g	2654.18	1.38562	0.127811	3.38892e-28	2.53117e-27	2.61284
CAGL0G08624g	6078.2	1.38497	0.153454	3.46253e-20	1.6922e-19	2.61167
CAGL0M08184g	333.108	1.38483	0.13837	2.81112e-24	1.69513e-23	2.61141
CAGL0F00253g	11307.4	1.384	0.0737432	2.7144e-79	1.10515e-77	2.6099
CAGL0H03663g	463.461	1.38368	0.127923	5.76212e-28	4.23939e-27	2.60933
CAGL0J09284g	879.492	1.38342	0.105076	2.84438e-40	3.76585e-39	2.60885
CAGL0H03333g	867.756	1.38121	0.0967629	6.2275e-47	1.14312e-45	2.60486
CAGL0J09812g	6684.1	1.37873	0.173491	3.67357e-16	1.43008e-15	2.6004
CAGL0L09207g	989.953	1.37762	0.0925572	8.29591e-51	1.70807e-49	2.59839
CAGL0M11000g	1206.63	1.37637	0.210072	1.07824e-11	3.28384e-11	2.59614
CAGL0K04851g	309.323	1.37537	0.163076	6.65929e-18	2.86646e-17	2.59434
CAGL0L10868g	10410.2	1.372	0.0787447	1.04615e-68	3.2371e-67	2.58829
CAGL0B02431g	1727.37	1.37186	0.163046	7.78516e-18	3.33518e-17	2.58805
CAGL0M00132g	1979.62	1.36985	0.0987842	2.00563e-44	3.30106e-43	2.58443
CAGL0J03080g	3410.39	1.36935	0.34153	9.52231e-06	1.90693e-05	2.58354
CAGL0L06292g	281.167	1.36782	0.177363	2.44114e-15	9.12268e-15	2.5808
CAGL0M07634g	658.568	1.36684	0.105037	2.07877e-39	2.68012e-38	2.57905
CAGL0F04719g	2100.8	1.35995	0.328856	6.25898e-06	1.27559e-05	2.56676
CAGL0H02695g	1613.35	1.35806	0.373034	4.80251e-05	9.11517e-05	2.56341
CAGL0L04378g	285.411	1.35761	0.175354	1.95664e-15	7.34756e-15	2.56261
CAGL0C01749g	3446.6	1.35556	0.151364	6.76059e-20	3.23397e-19	2.55897
CAGL0G06952g	2878.79	1.35247	0.105763	3.92934e-38	4.70739e-37	2.55349
CAGL0K04037g	5485.95	1.35026	0.094084	2.23739e-47	4.1922e-46	2.54958
CAGL0I01672g	504.934	1.34658	0.162067	1.95968e-17	8.18801e-17	2.54309
CAGL0A03344g	720.483	1.34655	0.134561	2.91894e-24	1.75234e-23	2.54304
CAGL0J09020g	1843.82	1.34551	0.131765	3.60317e-25	2.27138e-24	2.54121
CAGL0G09064g	553.957	1.34502	0.211623	4.08366e-11	1.19594e-10	2.54034
CAGL0L04730g	1030.89	1.32927	0.122839	1.06739e-27	7.77918e-27	2.51276
CAGL0F03267g	1256.24	1.32898	0.131844	1.42247e-24	8.72331e-24	2.51226
CAGL0E02145g	667.556	1.31725	0.154529	3.20229e-18	1.40636e-17	2.4919
CAGL0M10395g	1647.27	1.31584	0.102643	2.73875e-38	3.32519e-37	2.48947
CAGL0L04686g	44.9547	1.31499	0.307164	3.69488e-06	7.6424e-06	2.48801
CAGL0M04059g	1950.56	1.3147	0.113459	1.00292e-31	8.88839e-31	2.4875
CAGL0I04444g	2289.83	1.31281	0.109996	1.62867e-33	1.57769e-32	2.48425
CAGL0B00572g	43.2565	1.31224	0.316847	6.78264e-06	1.37971e-05	2.48328
CAGL0J07172g	768.199	1.31193	0.152867	1.94914e-18	8.64424e-18	2.48273
CAGL0G01738g	180.781	1.31178	0.252297	4.01753e-08	9.60484e-08	2.48247
CAGL0K08338g	5204.95	1.31013	0.122379	2.0817e-27	1.50099e-26	2.47963
CAGL0E01815g	673.832	1.30826	0.122306	2.25307e-27	1.61809e-26	2.47643
CAGL0K05137g	977.927	1.30698	0.100371	2.11261e-39	2.71729e-38	2.47422
CAGL0K10604g	1671.06	1.30692	0.107554	1.22505e-34	1.25399e-33	2.47414
CAGL0J11550g	194.798	1.30622	0.225691	1.47732e-09	3.91567e-09	2.47293
CAGL0F07513g	653.51	1.30513	0.150279	7.92025e-19	3.56807e-18	2.47105
CAGL0G09977g	3891.9	1.30263	0.0994346	7.12323e-40	9.38499e-39	2.46678
CAGL0E06380g	174.804	1.30112	0.267922	2.40361e-07	5.45496e-07	2.46421
CAGL0G00462g	87.2079	1.29968	0.24395	2.03819e-08	4.98501e-08	2.46174
CAGL0M08552g	2749.03	1.29528	0.140167	5.27425e-21	2.66667e-20	2.45425
CAGL0K06853g	2490.41	1.29407	0.0766404	1.28843e-64	3.63376e-63	2.45219
CAGL0H09328g	1363.01	1.29091	0.130825	1.30627e-23	7.57329e-23	2.44683
CAGL0E05082g	1028.54	1.2909	0.138072	1.91596e-21	9.91866e-21	2.44681
CAGL0B03201g	334.748	1.2896	0.174471	3.16124e-14	1.12136e-13	2.4446
CAGL0L07546g	11856	1.28927	0.0977837	2.00364e-40	2.67895e-39	2.44405
CAGL0H00737g	2651.04	1.28716	0.14316	5.35899e-20	2.57946e-19	2.44048
CAGL0C00275g	4600.68	1.2778	0.131526	5.76138e-23	3.22625e-22	2.42469
CAGL0M05533g	1313.83	1.27641	0.0911164	2.99511e-45	5.0525e-44	2.42236
CAGL0F00209g	684.035	1.27328	0.121376	2.20742e-26	1.50166e-25	2.4171
CAGL0I00836g	1307.13	1.27298	0.123117	1.0813e-25	7.08012e-25	2.4166
CAGL0I09086g	820.142	1.27248	0.104609	1.09422e-34	1.12219e-33	2.41577
CAGL0L11990g	212.085	1.2656	0.157655	2.26189e-16	8.92071e-16	2.40427
CAGL0M13607g	444.885	1.26154	0.114791	9.97467e-29	7.62893e-28	2.39752
CAGL0I04246g	5204.04	1.2592	0.121545	8.60377e-26	5.67471e-25	2.39363
CAGL0I10879g	1769.18	1.2575	0.0952293	1.88712e-40	2.54198e-39	2.39082
CAGL0K09944g	2427.02	1.25723	0.0971241	5.73059e-39	7.23337e-38	2.39037
CAGL0H09240g	903.915	1.25446	0.141598	1.86711e-19	8.67103e-19	2.38578
CAGL0J01595g	10900.6	1.25439	0.10032	2.5121e-36	2.75365e-35	2.38567
CAGL0K03509g	4891.32	1.25355	0.0969415	6.94242e-39	8.72232e-38	2.38427
CAGL0K02563g	333.769	1.25352	0.17228	7.77561e-14	2.70597e-13	2.38423
CAGL0K02893g	958.226	1.25337	0.120565	5.87941e-26	3.91118e-25	2.38398
CAGL0C03289g	10808.2	1.25303	0.101178	7.29836e-36	7.795e-35	2.38342
CAGL0D05318g	398.66	1.2525	0.118735	1.20864e-26	8.34196e-26	2.38254
CAGL0J04752g	1338.53	1.25037	0.0938784	5.36063e-41	7.40505e-40	2.37903
CAGL0C00451g	648.888	1.24922	0.13689	1.68129e-20	8.28407e-20	2.37713
CAGL0E05610g	871.029	1.24908	0.14782	6.64209e-18	2.86133e-17	2.3769
CAGL0B03289g	1148.19	1.24214	0.0918781	2.81718e-42	4.2141e-41	2.36549
CAGL0J00803g	2037.85	1.238	0.139008	1.18087e-19	5.56035e-19	2.35871
CAGL0J01617r	6.11267	1.23798	0.960352	0.0222385	0.0319929	2.35867
CAGL0J11176g	2607.34	1.23702	0.0915506	3.10612e-42	4.6335e-41	2.35712
CAGL0M07205g	1088.14	1.2362	0.12797	1.04864e-22	5.80611e-22	2.35576
CAGL0D01496g	1151.69	1.23284	0.0975563	3.58952e-37	4.10935e-36	2.35029
CAGL0B03817g	912.538	1.23112	0.137483	8.1076e-20	3.85449e-19	2.3475
CAGL0K04631g	539.841	1.22848	0.20046	2.01983e-10	5.6641e-10	2.3432
CAGL0L09537g	788.71	1.22809	0.14563	7.86938e-18	3.36859e-17	2.34256
CAGL0G02651g	635.049	1.22181	0.108967	8.5264e-30	6.86039e-29	2.33239
CAGL0I07821g	4732.67	1.21896	0.0913357	3.06508e-41	4.29984e-40	2.32778
CAGL0E06600g	2597.86	1.21726	0.0960544	2.01698e-37	2.33375e-36	2.32504
CAGL0E01793g	2481.79	1.2161	0.0769576	7.29189e-57	1.73945e-55	2.32318
CAGL0A01716g	1111.77	1.21399	0.137811	3.03613e-19	1.39564e-18	2.31979
CAGL0D06512g	95.4743	1.2124	0.208678	1.49317e-09	3.95379e-09	2.31723
CAGL0H00781g	1308.95	1.21222	0.15558	1.62931e-15	6.14823e-15	2.31694
CAGL0K04323g	179.306	1.21136	0.159725	8.17708e-15	2.9898e-14	2.31555
CAGL0D05192g	3158.44	1.20975	0.0893102	2.0387e-42	3.08368e-41	2.31297
CAGL0H04983g	3089.92	1.20909	0.1052	3.47307e-31	3.01389e-30	2.31193
CAGL0H02585g	1294.98	1.20905	0.176402	1.71068e-12	5.44901e-12	2.31186
CAGL0L05192g	515.602	1.20504	0.109232	6.63489e-29	5.09616e-28	2.30544
CAGL0L03982g	588.821	1.20453	0.147901	9.35105e-17	3.76196e-16	2.30462
CAGL0M03377g	1910.33	1.20174	0.345464	0.000106279	0.000194755	2.30017
CAGL0D01320g	1174.19	1.20154	0.0943235	8.86772e-38	1.04162e-36	2.29985
CAGL0E00649g	3230.16	1.19852	0.158327	9.06427e-15	3.30526e-14	2.29504
CAGL0L05434g	12752	1.19743	0.125945	4.79423e-22	2.56276e-21	2.29331
CAGL0F04895g	7654.5	1.19666	0.158066	8.89482e-15	3.24565e-14	2.29209
CAGL0I06743g	4002.72	1.19395	0.140594	4.9507e-18	2.14464e-17	2.28779
CAGL0M06743r	4.70952	1.18852	1.05916	0.0288619	0.0407316	2.27919
CAGL0B02970g	772.694	1.18764	0.103532	4.66536e-31	3.99098e-30	2.2778
CAGL0J04026g	1138.41	1.18655	0.128883	8.4499e-21	4.24849e-20	2.27608
CAGL0C03938g	126.438	1.18633	0.216638	1.04381e-08	2.59039e-08	2.27573
CAGL0I04114g	1858.18	1.18468	0.118049	2.91455e-24	1.75164e-23	2.27313
CAGL0L05984g	100.438	1.18434	0.204977	1.85907e-09	4.88919e-09	2.2726
CAGL0M09537g	391.347	1.18359	0.170525	9.66806e-13	3.14808e-12	2.27141
CAGL0H06787g	321.533	1.18356	0.16574	2.29104e-13	7.74406e-13	2.27136
CAGL0G05357g	526.433	1.18209	0.15666	1.13739e-14	4.13077e-14	2.26905
CAGL0F04565g	6906.53	1.18198	0.0956691	8.66604e-36	9.23752e-35	2.26888
CAGL0A00715g	99.5225	1.18094	0.208485	3.67603e-09	9.49701e-09	2.26724
CAGL0G06710g	8.45017	1.17546	0.707129	0.0157513	0.023146	2.25864
CAGL0H10164g	102.13	1.17521	0.247245	4.75426e-07	1.05683e-06	2.25826
CAGL0M01694g	1022.54	1.17427	0.135048	8.62787e-19	3.88362e-18	2.25679
CAGL0H04059g	15.2195	1.17427	0.598001	0.00870939	0.0131552	2.25678
CAGL0M03839g	3055.57	1.17285	0.0861548	8.44268e-43	1.29144e-41	2.25457
CAGL0D00198g	1964.54	1.1706	0.166807	5.61583e-13	1.85087e-12	2.25106
CAGL0F02519g	1139.07	1.1699	0.0975012	1.11464e-33	1.0889e-32	2.24996
CAGL0E02981g	513.53	1.16835	0.136455	2.84837e-18	1.25398e-17	2.24755
CAGL0K01353g	1446.25	1.16823	0.109152	2.55848e-27	1.83014e-26	2.24736
CAGL0G05511g	1645.05	1.16766	0.150801	2.46485e-15	9.20493e-15	2.24647
CAGL0D01782g	1209.31	1.16304	0.124495	2.62535e-21	1.34752e-20	2.23929
CAGL0G05049g	505.094	1.16013	0.141989	7.97677e-17	3.22586e-16	2.23478
CAGL0F04279g	2945.22	1.15829	0.139835	3.11442e-17	1.28765e-16	2.23193
CAGL0B02948g	500.613	1.1582	0.123344	1.56793e-21	8.17162e-21	2.23179
CAGL0A03542g	2920.14	1.15769	0.0785371	9.35106e-50	1.87541e-48	2.231
CAGL0M07469g	1156.15	1.15681	0.0856664	3.9329e-42	5.81875e-41	2.22965
CAGL0A04147g	372.261	1.15652	0.139416	2.88682e-17	1.19878e-16	2.22919
CAGL0F05951g	282.573	1.15381	0.147269	1.27695e-15	4.83546e-15	2.22501
CAGL0I01100g	1633.78	1.15281	0.127219	3.47188e-20	1.69524e-19	2.22346
CAGL0I08019g	1916.41	1.15203	0.0896843	2.39298e-38	2.92506e-37	2.22226
CAGL0L06600g	675.323	1.14767	0.160437	2.20723e-13	7.46703e-13	2.21556
CAGL0A01870g	535.483	1.14202	0.131241	8.75029e-19	3.93545e-18	2.2069
CAGL0M02167g	1641.85	1.14193	0.113234	1.96418e-24	1.19372e-23	2.20677
CAGL0L01947g	940.697	1.14193	0.10964	5.70957e-26	3.80287e-25	2.20676
CAGL0G06358g	2495.91	1.13936	0.0943869	4.03587e-34	4.00995e-33	2.20284
CAGL0J01001g	615.834	1.13852	0.18451	1.76876e-10	4.97551e-10	2.20155
CAGL0J02970g	716.223	1.13712	0.0995685	9.0243e-31	7.58798e-30	2.19941
CAGL0H04785g	1216.6	1.13311	0.100012	2.55957e-30	2.09684e-29	2.19332
CAGL0J06248g	2209.82	1.1327	0.0852543	7.58916e-41	1.03254e-39	2.19268
CAGL0J01375g	937.235	1.13	0.102968	1.33747e-28	1.01434e-27	2.18859
CAGL0A00451g	7184.57	1.12927	0.100559	5.14098e-30	4.17994e-29	2.18748
CAGL0L12606g	1650.72	1.12768	0.101675	3.84932e-29	2.98626e-28	2.18506
CAGL0K02145g	1478.91	1.12626	0.110619	6.4899e-25	4.03014e-24	2.18292
CAGL0E05918g	825.057	1.12526	0.102343	1.35222e-28	1.02266e-27	2.18141
CAGL0I01122g	4462.86	1.12269	0.121725	7.2634e-21	3.66213e-20	2.17753
CAGL0A01606g	86.0451	1.12205	0.242968	9.99286e-07	2.161e-06	2.17657
CAGL0I06556g	537.203	1.12038	0.106761	2.57141e-26	1.7427e-25	2.17405
CAGL0E06424g	1153.74	1.11763	0.107779	9.3854e-26	6.18272e-25	2.1699
CAGL0L06578g	204.387	1.11747	0.17951	1.28772e-10	3.66036e-10	2.16967
CAGL0H05291g	890.413	1.11619	0.110961	2.3048e-24	1.39136e-23	2.16773
CAGL0G03531g	119.037	1.11472	0.217909	8.31503e-08	1.94664e-07	2.16552
CAGL0G06622g	563.809	1.11403	0.111039	3.09218e-24	1.85428e-23	2.16449
CAGL0H09944g	871.724	1.11284	0.119496	3.4725e-21	1.76892e-20	2.1627
CAGL0I09284g	5102.02	1.11267	0.088493	8.44039e-37	9.54169e-36	2.16245
CAGL0L11902g	687.265	1.11265	0.130256	3.89125e-18	1.69655e-17	2.16243
CAGL0D00154g	351.483	1.11231	0.148601	1.94564e-14	6.99115e-14	2.16192
CAGL0C00253g	2161.86	1.11082	0.0852758	2.42044e-39	3.09851e-38	2.15968
CAGL0M08360g	2163.81	1.11012	0.0957146	1.19472e-31	1.05536e-30	2.15863
CAGL0L06644g	1416.84	1.10944	0.0849471	1.57605e-39	2.03682e-38	2.15763
CAGL0K02761g	2884.04	1.10844	0.0966629	5.72364e-31	4.86554e-30	2.15613
CAGL0E06512g	1858.48	1.10771	0.107508	1.87171e-25	1.20087e-24	2.15503
CAGL0F06743g	1385.66	1.10516	0.11657	7.05413e-22	3.73393e-21	2.15123
CAGL0I01870g	553.229	1.1044	0.113941	9.19608e-23	5.11786e-22	2.15009
CAGL0L01265g	429.143	1.10433	0.132516	2.22181e-17	9.24759e-17	2.14999
CAGL0J02508g	1691.49	1.10366	0.094348	3.76277e-32	3.41869e-31	2.14899
CAGL0M01166g	86.9824	1.1035	0.225724	2.75424e-07	6.22463e-07	2.14875
CAGL0H02981r	9.34711	1.10315	0.673257	0.0183519	0.0267354	2.14824
CAGL0J07018g	523.306	1.09799	0.120414	2.18814e-20	1.07423e-19	2.14056
CAGL0M00330g	15827.9	1.09701	0.0697073	2.43442e-56	5.68205e-55	2.13912
CAGL0H09174g	923.973	1.09649	0.117739	3.13937e-21	1.60073e-20	2.13833
CAGL0J11110g	2740.87	1.09492	0.10973	5.37003e-24	3.178e-23	2.13602
CAGL0M05665g	815.388	1.09329	0.116431	1.69462e-21	8.80648e-21	2.1336
CAGL0J08866g	138.428	1.0925	0.181703	5.13071e-10	1.40601e-09	2.13244
CAGL0C01705g	33928.5	1.09236	0.133693	1.42046e-16	5.65572e-16	2.13223
CAGL0J08976g	262.754	1.09148	0.167796	2.21078e-11	6.59944e-11	2.13092
CAGL0L06248g	1079.26	1.09107	0.15744	1.24395e-12	4.00714e-12	2.13031
CAGL0M14091g	488.197	1.08973	0.1145	5.09207e-22	2.71393e-21	2.12834
CAGL0G02189g	542.314	1.08937	0.163931	8.39176e-12	2.57021e-11	2.12781
CAGL0C02739g	582.203	1.08891	0.153662	3.91595e-13	1.30171e-12	2.12714
CAGL0H03113g	849.346	1.08869	0.0964442	4.40701e-30	3.58856e-29	2.12681
CAGL0J05874g	301.705	1.08819	0.18554	1.26072e-09	3.35965e-09	2.12607
CAGL0D01100g	1492.88	1.08536	0.146303	3.53669e-14	1.25089e-13	2.1219
CAGL0J04312g	2240.93	1.0853	0.0871511	4.15766e-36	4.51176e-35	2.12181
CAGL0I05830g	2328.77	1.08409	0.0777833	1.1141e-44	1.85626e-43	2.12004
CAGL0M02981g	459.417	1.08264	0.171392	7.61351e-11	2.1906e-10	2.11791
CAGL0M06259g	1690.26	1.08125	0.0865222	2.30037e-36	2.5318e-35	2.11587
CAGL0F02585g	485.67	1.08087	0.139805	2.98543e-15	1.1126e-14	2.11532
CAGL0I06644g	359.067	1.08039	0.121312	1.55584e-19	7.2691e-19	2.1146
CAGL0J09240g	30625.1	1.0794	0.119108	3.69892e-20	1.79961e-19	2.11315
CAGL0I05934g	889.236	1.0789	0.122738	4.36211e-19	1.99164e-18	2.11242
CAGL0M06237g	6675.81	1.07815	0.0860783	1.59952e-36	1.77125e-35	2.11132
CAGL0D00418g	1145.23	1.0773	0.12328	6.73318e-19	3.04342e-18	2.11008
CAGL0E04026g	1014.09	1.076	0.120565	1.29455e-19	6.07978e-19	2.10818
CAGL0L02035g	9684.92	1.07578	0.0827805	4.17332e-39	5.30482e-38	2.10786
CAGL0L08074g	1552.11	1.07478	0.139659	4.09115e-15	1.52049e-14	2.1064
CAGL0B01265g	148.291	1.07338	0.186102	2.29644e-09	6.00445e-09	2.10436
CAGL0K11990g	2860.24	1.07241	0.102205	2.8239e-26	1.91143e-25	2.10294
CAGL0L06512g	90.7367	1.07187	0.237374	1.77781e-06	3.78861e-06	2.10216
CAGL0M11484g	31284.7	1.07172	0.0715031	2.62054e-51	5.47886e-50	2.10194
CAGL0F01265g	4592.27	1.07167	0.0897719	2.25965e-33	2.17723e-32	2.10187
CAGL0M09405g	1914.23	1.07108	0.0876242	7.06996e-35	7.32005e-34	2.101
CAGL0E03498g	133.872	1.07092	0.242146	2.71807e-06	5.70922e-06	2.10077
CAGL0G08448g	1182.22	1.07001	0.0875871	7.58446e-35	7.82283e-34	2.09945
CAGL0J00539g	6629.67	1.06628	0.0847737	8.46507e-37	9.54966e-36	2.09403
CAGL0D02266g	1166.58	1.06612	0.145049	5.77321e-14	2.02736e-13	2.0938
CAGL0L06820g	2749.33	1.06561	0.149745	3.25994e-13	1.09372e-12	2.09305
CAGL0B00396g	1257.98	1.0649	0.0858149	7.02915e-36	7.52231e-35	2.09203
CAGL0L07766g	230.132	1.06462	0.185777	2.90264e-09	7.55301e-09	2.09162
CAGL0H05841g	554.729	1.06379	0.161047	1.16491e-11	3.53586e-11	2.09041
CAGL0M14069g	686.655	1.06018	0.144918	7.49092e-14	2.61025e-13	2.0852
CAGL0M06413g	1398.39	1.05978	0.134595	1.02589e-15	3.9204e-15	2.08461
CAGL0I05874g	4493.22	1.05925	0.129138	7.01438e-17	2.84303e-16	2.08385
CAGL0L07128g	569.892	1.05812	0.157927	6.21133e-12	1.92416e-11	2.08222
CAGL0C03223g	363.777	1.05593	0.142129	3.3071e-14	1.17198e-13	2.07906
CAGL0F06875g	11786.8	1.05154	0.149736	6.73693e-13	2.21228e-12	2.07274
CAGL0A04697g	429.359	1.05147	0.174102	4.59775e-10	1.26316e-09	2.07264
CAGL0L00737g	1840.27	1.05094	0.102123	2.37179e-25	1.51275e-24	2.07189
CAGL0K08272g	5327.35	1.05068	0.124911	6.96567e-18	2.99358e-17	2.07151
CAGL0I04708g	1671.77	1.04985	0.112722	3.89182e-21	1.97509e-20	2.07032
CAGL0C03916g	199.521	1.04857	0.165601	7.31574e-11	2.10717e-10	2.06847
CAGL0L02167g	340.348	1.04754	0.167631	1.25752e-10	3.57828e-10	2.067
CAGL0K12474g	1298.1	1.04734	0.106256	1.94016e-23	1.11885e-22	2.06672
CAGL0J08481g	933.127	1.04641	0.14444	1.3146e-13	4.5054e-13	2.06538
CAGL0K11946g	659.753	1.0449	0.115324	4.00762e-20	1.9463e-19	2.06322
CAGL0A00187g	1665.71	1.0449	0.098701	1.09185e-26	7.56057e-26	2.06322
CAGL0G06072g	1882.74	1.0443	0.0860123	1.97143e-34	2.00287e-33	2.06236
CAGL0M04147g	1483.07	1.04404	0.139751	2.44723e-14	8.7528e-14	2.06199
CAGL0H02541g	45.1574	1.04397	0.287078	7.85619e-05	0.00014624	2.0619
CAGL0L11000g	1739.2	1.04361	0.0986964	1.20931e-26	8.34196e-26	2.06138
CAGL0A01892g	6.86917	1.04233	0.86069	0.0339128	0.0473781	2.05956
CAGL0J08547g	386.115	1.03995	0.138534	1.87882e-14	6.76001e-14	2.05615
CAGL0D01265g	2618.4	1.03949	0.107521	1.27551e-22	7.0192e-22	2.0555
CAGL0K01903g	116.952	1.03664	0.21594	4.75427e-07	1.05683e-06	2.05144
CAGL0C03982g	242.72	1.03496	0.138983	2.98363e-14	1.06082e-13	2.04905
CAGL0L12562g	754.443	1.03444	0.127345	1.39159e-16	5.54486e-16	2.04832
CAGL0H05907g	426.416	1.03369	0.151719	2.94339e-12	9.27733e-12	2.04725
CAGL0A04301g	1386.68	1.03359	0.116603	2.41411e-19	1.11444e-18	2.04712
CAGL0J03542g	1081.39	1.03211	0.124826	4.14882e-17	1.70454e-16	2.04502
CAGL0D04356g	2199.25	1.03179	0.12596	8.13685e-17	3.28569e-16	2.04456
CAGL0E01309g	1011.54	1.02747	0.108891	1.22793e-21	6.44309e-21	2.03845
CAGL0L09251g	202.238	1.02628	0.176407	1.85833e-09	4.88919e-09	2.03677
CAGL0D00176g	45727.5	1.02615	0.119636	3.64955e-18	1.59631e-17	2.03658
CAGL0D04972g	1077.78	1.02273	0.108816	1.76612e-21	9.16924e-21	2.03176
CAGL0L06204g	4233.83	1.02257	0.0841205	1.70803e-34	1.73853e-33	2.03153
CAGL0D00902g	254.068	1.02206	0.169183	4.75048e-10	1.30445e-09	2.03082
CAGL0I05082g	2445.45	1.02112	0.119309	4.5587e-18	1.98276e-17	2.02949
CAGL0H06721g	1440.58	1.0202	0.0865985	1.59277e-32	1.46432e-31	2.0282
CAGL0D06424g	13115.5	1.01946	0.0987117	1.56119e-25	1.01002e-24	2.02716
CAGL0C03333g	2934.52	1.01912	0.097091	2.84671e-26	1.92446e-25	2.02668
CAGL0G10153g	2503.27	1.01878	0.0934084	3.43623e-28	2.55593e-27	2.02621
CAGL0F08503g	1274.52	1.01807	0.0952109	3.54859e-27	2.50203e-26	2.0252
CAGL0H05951g	968.03	1.01643	0.096194	1.3823e-26	9.51097e-26	2.0229
CAGL0G02365g	826.165	1.0162	0.138221	6.21633e-14	2.18156e-13	2.02259
CAGL0K04279g	5467.86	1.01613	0.0760658	3.26397e-41	4.56702e-40	2.02248
CAGL0G03949g	176.399	1.01545	0.164214	1.9888e-10	5.58285e-10	2.02153
CAGL0G01925g	837.889	1.01245	0.103137	3.14941e-23	1.79895e-22	2.01734
CAGL0G08844g	2051.99	1.01177	0.105322	2.51176e-22	1.36558e-21	2.01638
CAGL0E00231g	1619.47	1.01158	0.0825208	4.90981e-35	5.13255e-34	2.01612
CAGL0I00462g	4552.78	1.01134	0.0840521	8.21896e-34	8.04804e-33	2.01579
CAGL0J02332g	676.153	1.00984	0.0975095	1.28754e-25	8.40005e-25	2.01369
CAGL0K02189g	378.15	1.00976	0.124826	1.93562e-16	7.65625e-16	2.01358
CAGL0J08635g	1703.26	1.00943	0.100764	4.07177e-24	2.42826e-23	2.01311
CAGL0E00187g	1609.02	1.00929	0.0957142	1.71588e-26	1.17465e-25	2.01292
CAGL0H06699g	1972	1.00923	0.168482	6.59432e-10	1.78989e-09	2.01284
CAGL0I04510g	1701.42	1.00688	0.111485	9.57873e-20	4.53399e-19	2.00956
CAGL0K04301g	559.227	1.00672	0.192269	5.1272e-08	1.21746e-07	2.00933
CAGL0L10406g	6718.75	1.006	0.102776	4.06601e-23	2.30067e-22	2.00833
CAGL0B00462g	18.1159	1.00249	0.513035	0.0121289	0.018066	2.00345
CAGL0G04081g	734.515	1.00156	0.101408	1.75231e-23	1.01267e-22	2.00217
CAGL0D05456g	27.419	1.0012	0.435387	0.00562302	0.00868968	2.00166
CAGL0F02717g	2586.9	1.00093	0.118771	1.15927e-17	4.91961e-17	2.00129
CAGL0I08591g	2312.43	1.00035	0.090529	7.28798e-29	5.58986e-28	2.00048
CAGL0K05247g	186.504	1.00027	0.179424	7.99523e-09	2.00808e-08	2.00038
CAGL0A04631g	2299.76	-1.00017	0.107677	4.92451e-21	2.49217e-20	0.49994
CAGL0F00451g	921.205	-1.00031	0.0997423	3.64048e-24	2.17585e-23	0.499891
CAGL0M02409g	5206.63	-1.0007	0.122562	9.99444e-17	4.01185e-16	0.499758
CAGL0L03003g	1944.38	-1.0025	0.0969653	1.48924e-25	9.65777e-25	0.499136
CAGL0G03333g	240.012	-1.00313	0.138704	1.51991e-13	5.17954e-13	0.498918
CAGL0M06655g	4740.25	-1.0032	0.119805	1.76229e-17	7.39754e-17	0.498892
CAGL0C02475g	1536.06	-1.00341	0.0946232	9.15036e-27	6.36061e-26	0.498819
CAGL0I09438g	867.349	-1.00457	0.117875	4.89498e-18	2.1222e-17	0.498419
CAGL0I07733g	975.919	-1.00471	0.0974631	2.04898e-25	1.31149e-24	0.498371
CAGL0L05148g	41108.7	-1.00474	0.0879377	9.04557e-31	7.59407e-30	0.498359
CAGL0D05500g	2934	-1.00485	0.117475	3.74197e-18	1.6341e-17	0.498324
CAGL0F03289g	1655.87	-1.00485	0.0958006	3.07284e-26	2.07474e-25	0.498323
CAGL0H03641g	4423.65	-1.00567	0.0697518	1.30423e-47	2.48676e-46	0.498039
CAGL0L02563g	1845.66	-1.00583	0.0959583	3.30458e-26	2.22566e-25	0.497984
CAGL0K10472g	5121.66	-1.00644	0.0941166	3.39708e-27	2.39833e-26	0.497774
CAGL0F01727g	1178.18	-1.00821	0.109369	9.27836e-21	4.65206e-20	0.497161
CAGL0J01045g	5578.83	-1.01028	0.119405	8.34254e-18	3.55988e-17	0.49645
CAGL0B03399g	1237.32	-1.01054	0.088011	5.08081e-31	4.33269e-30	0.496359
CAGL0F04499g	2111.36	-1.01256	0.38801	0.00238246	0.00382139	0.495665
CAGL0K05555g	2111	-1.01551	0.107943	1.5666e-21	8.17162e-21	0.494653
CAGL0F01705g	17230.1	-1.01564	0.0977079	7.45268e-26	4.93957e-25	0.49461
CAGL0I03762g	11054.5	-1.01592	0.0759385	2.54511e-41	3.589e-40	0.494513
CAGL0L08294g	1759.83	-1.01613	0.0869653	4.72614e-32	4.26534e-31	0.494439
CAGL0K00737g	436.775	-1.01704	0.123026	4.21013e-17	1.72711e-16	0.49413
CAGL0G01364g	19266.9	-1.02006	0.069069	6.39668e-50	1.29246e-48	0.493096
CAGL0B04279g	2557.18	-1.02059	0.0914202	1.87737e-29	1.4928e-28	0.492913
CAGL0L08624g	2304.63	-1.02125	0.119131	3.05738e-18	1.3449e-17	0.492689
CAGL0H02805g	1087.23	-1.02163	0.135565	1.46719e-14	5.31426e-14	0.492558
CAGL0F01815g	1841.47	-1.02193	0.100098	5.63238e-25	3.51375e-24	0.492458
CAGL0I05302g	1052.68	-1.02304	0.106131	1.63514e-22	8.96182e-22	0.49208
CAGL0L10164g	17049.8	-1.02447	0.094617	7.97377e-28	5.84276e-27	0.491591
CAGL0M09757g	1540.89	-1.02465	0.104683	3.91266e-23	2.21622e-22	0.491529
CAGL0H08910g	21.5876	-1.02624	0.416781	0.00351776	0.00555679	0.490987
CAGL0L11660g	5757.74	-1.02659	0.130461	1.1057e-15	4.21348e-15	0.490869
CAGL0I02926g	15474.6	-1.02758	0.0996129	1.63233e-25	1.053e-24	0.490533
CAGL0D03300g	1728.73	-1.02944	0.102914	4.46067e-24	2.64853e-23	0.489899
CAGL0M12144g	19951.8	-1.02968	0.0899252	7.01211e-31	5.93291e-30	0.489818
CAGL0M10235g	206.353	-1.02975	0.16672	1.96546e-10	5.52021e-10	0.489794
CAGL0G08294g	1423.26	-1.02994	0.102268	2.24136e-24	1.35609e-23	0.489731
CAGL0C00715g	968.883	-1.03151	0.135821	9.18738e-15	3.34564e-14	0.4892
CAGL0M01210g	2243.25	-1.03327	0.123895	2.18776e-17	9.11989e-17	0.488602
CAGL0B04697g	1401.62	-1.03352	0.0831067	5.11636e-36	5.52996e-35	0.488517
CAGL0J06006g	861.318	-1.04387	0.143669	1.08073e-13	3.71567e-13	0.485025
CAGL0D05060g	4406.45	-1.04463	0.110463	9.18632e-22	4.8389e-21	0.48477
CAGL0J05500g	519.546	-1.04468	0.108065	1.30286e-22	7.16242e-22	0.484754
CAGL0H01419g	4086.8	-1.04634	0.110315	6.94506e-22	3.6798e-21	0.484195
CAGL0C01683g	3651.98	-1.04914	0.0880374	2.86717e-33	2.7334e-32	0.483255
CAGL0H05555g	364.412	-1.0518	0.141549	3.16218e-14	1.12136e-13	0.482367
CAGL0L04356g	3060.67	-1.05268	0.102118	1.88405e-25	1.20735e-24	0.48207
CAGL0G00726g	2254.49	-1.05313	0.0824951	7.49816e-38	8.82664e-37	0.48192
CAGL0L02849g	6427.7	-1.05509	0.102087	1.39145e-25	9.04525e-25	0.481268
CAGL0K01089g	2301.48	-1.05596	0.107776	3.32256e-23	1.89386e-22	0.480977
CAGL0G06248g	5882.31	-1.05642	0.106232	7.78032e-24	4.57442e-23	0.480822
CAGL0K04213g	240.972	-1.05652	0.205272	7.37297e-08	1.73059e-07	0.480791
CAGL0J05698g	1629.25	-1.05659	0.102839	2.67017e-25	1.70106e-24	0.480768
CAGL0K09416g	1557.24	-1.05896	0.0918971	2.90363e-31	2.53191e-30	0.479978
CAGL0G00748g	549.947	-1.05897	0.15278	9.61654e-13	3.13319e-12	0.479974
CAGL0J08030g	1467.65	-1.06001	0.116057	1.90065e-20	9.34788e-20	0.479629
CAGL0M00990g	1884.28	-1.06164	0.111361	4.37434e-22	2.34293e-21	0.479088
CAGL0C04301g	8304.72	-1.06335	0.0841383	3.80486e-37	4.34669e-36	0.478521
CAGL0M12881g	5817.9	-1.06359	0.142887	2.22529e-14	7.98008e-14	0.478441
CAGL0E04444g	1755.99	-1.06379	0.0982095	7.03698e-28	5.17032e-27	0.478373
CAGL0I07689g	1673.66	-1.06449	0.104047	4.14019e-25	2.60083e-24	0.478143
CAGL0C01199g	2938.65	-1.06488	0.110011	1.04812e-22	5.80611e-22	0.478013
CAGL0H03685g	38577.8	-1.06726	0.123638	2.46471e-18	1.08596e-17	0.477225
CAGL0L05170g	4190.27	-1.06798	0.117991	4.03459e-20	1.95765e-19	0.476986
CAGL0L04950g	10653.8	-1.07001	0.118878	1.02871e-19	4.85657e-19	0.476317
CAGL0H05863g	1649.28	-1.07087	0.095389	8.59776e-30	6.90755e-29	0.476033
CAGL0L01969g	1171.81	-1.07262	0.0877885	7.12561e-35	7.36358e-34	0.475455
CAGL0K09724g	7496	-1.07305	0.0749809	5.16404e-47	9.51132e-46	0.475312
CAGL0H05709g	13691.6	-1.07381	0.120101	1.11385e-19	5.25392e-19	0.475062
CAGL0M03905g	7078.71	-1.07552	0.112832	4.35198e-22	2.33558e-21	0.474501
CAGL0A01958g	2094.47	-1.07597	0.115922	4.67922e-21	2.37025e-20	0.474353
CAGL0D03410g	893.59	-1.07655	0.168827	4.97673e-11	1.45121e-10	0.47416
CAGL0M04411g	109.208	-1.07759	0.210629	8.65417e-08	2.02429e-07	0.473819
CAGL0L07458g	646.806	-1.07779	0.136062	6.58907e-16	2.54311e-15	0.473755
CAGL0A02321g	6528.36	-1.07922	0.181256	7.29754e-10	1.97581e-09	0.473285
CAGL0L04026g	1435.67	-1.07926	0.119897	6.16387e-20	2.95375e-19	0.473272
CAGL0H06985g	6840.33	-1.08299	0.119877	4.50405e-20	2.17375e-19	0.472051
CAGL0L10934g	479.242	-1.08435	0.125778	1.84187e-18	8.18188e-18	0.471603
CAGL0M07161g	15687.8	-1.08458	0.0844565	2.65529e-38	3.2311e-37	0.47153
CAGL0J09460g	1329.54	-1.08798	0.122977	2.46437e-19	1.13668e-18	0.47042
CAGL0K05269g	395.356	-1.08819	0.119041	1.72528e-20	8.49307e-20	0.47035
CAGL0H02673g	504.18	-1.0902	0.151055	1.42667e-13	4.87408e-13	0.469697
CAGL0H07249g	7494.92	-1.0903	0.0876956	2.34061e-36	2.57088e-35	0.469664
CAGL0D02596g	728.777	-1.09053	0.149709	8.6457e-14	2.99734e-13	0.469588
CAGL0H02849g	491.36	-1.09149	0.129732	1.07271e-17	4.55946e-17	0.469277
CAGL0K06809g	1009.56	-1.09185	0.13047	1.5937e-17	6.71065e-17	0.46916
CAGL0J03718g	5947.11	-1.09189	0.106749	4.08511e-25	2.56921e-24	0.469145
CAGL0D05940g	9509.48	-1.09359	0.105363	8.26872e-26	5.46038e-25	0.468593
CAGL0A04015g	37926.8	-1.09799	0.112628	1.11836e-22	6.17322e-22	0.467166
CAGL0D06094g	515.703	-1.09859	0.133892	6.22714e-17	2.53343e-16	0.466973
CAGL0L12672g	8604.66	-1.09995	0.103407	5.4795e-27	3.84346e-26	0.466534
CAGL0D06622g	2591.3	-1.10101	0.0945454	6.4453e-32	5.75929e-31	0.466191
CAGL0F00319g	531.041	-1.10123	0.11533	3.56069e-22	1.92234e-21	0.46612
CAGL0C00495g	476.261	-1.10164	0.145242	9.10655e-15	3.31844e-14	0.465985
CAGL0J05786g	1253.2	-1.10259	0.0888593	6.445e-36	6.92454e-35	0.465681
CAGL0M02805g	5592.95	-1.10356	0.168793	1.65497e-11	4.96766e-11	0.465367
CAGL0F07139g	11746.6	-1.10395	0.109538	1.86211e-24	1.13551e-23	0.465242
CAGL0K01067g	3758.56	-1.10993	0.0799173	2.07855e-44	3.41071e-43	0.463316
CAGL0B00484g	8458.87	-1.11051	0.122778	5.85827e-20	2.81228e-19	0.463129
CAGL0L10648g	2591.65	-1.11065	0.101868	2.99678e-28	2.24759e-27	0.463084
CAGL0K10010g	4640.39	-1.11287	0.0929867	1.38432e-33	1.34822e-32	0.462373
CAGL0I01914g	361.548	-1.11288	0.141599	1.04617e-15	3.99506e-15	0.46237
CAGL0D02838g	3308.57	-1.11365	0.126441	3.41783e-19	1.56711e-18	0.462124
CAGL0J01155g	2635.89	-1.11498	0.0935979	2.74376e-33	2.62629e-32	0.461699
CAGL0L09669g	3434.11	-1.11563	0.12868	1.1436e-18	5.1136e-18	0.46149
CAGL0D03190g	6426.73	-1.11696	0.0852403	8.39415e-40	1.09528e-38	0.461064
CAGL0F06039g	2212.38	-1.11738	0.0933966	1.42003e-33	1.38052e-32	0.460931
CAGL0G03069g	707.987	-1.11764	0.124842	9.0476e-20	4.29008e-19	0.460847
CAGL0I10901g	835.82	-1.11955	0.129248	1.21274e-18	5.40938e-18	0.460238
CAGL0H10604g	14555.5	-1.1215	0.0865977	6.07856e-39	7.65474e-38	0.459615
CAGL0M05269g	181.742	-1.12178	0.168897	8.20813e-12	2.51682e-11	0.459528
CAGL0L12540g	14497.8	-1.1264	0.0775886	2.73941e-48	5.31681e-47	0.458059
CAGL0G09955g	5750.78	-1.1293	0.0871083	5.12847e-39	6.50367e-38	0.457136
CAGL0J10802g	2184.52	-1.12981	0.118339	3.45753e-22	1.87038e-21	0.456974
CAGL0B01463g	1884.17	-1.13063	0.116631	8.29699e-23	4.62701e-22	0.456715
CAGL0M11880g	1848.68	-1.13144	0.108136	3.31238e-26	2.22814e-25	0.456461
CAGL0J03146g	14334.8	-1.13148	0.105766	4.09286e-27	2.87829e-26	0.456446
CAGL0M06369g	4990.76	-1.13329	0.0973263	6.39566e-32	5.73385e-31	0.455874
CAGL0B00880g	1771.3	-1.13386	0.130062	7.69081e-19	3.46759e-18	0.455694
CAGL0E06534g	2951.39	-1.1402	0.133961	4.25652e-18	1.85431e-17	0.453697
CAGL0M09977g	6898.78	-1.14441	0.116201	1.55018e-23	8.96819e-23	0.452374
CAGL0M00506g	2943.89	-1.14507	0.142613	2.48521e-16	9.76592e-16	0.452169
CAGL0A02673g	4705.23	-1.14542	0.0816931	2.84301e-45	4.82598e-44	0.452058
CAGL0I09790g	31185.9	-1.1463	0.114631	6.3576e-24	3.74607e-23	0.451783
CAGL0H10098g	603.195	-1.14653	0.11867	1.10536e-22	6.11394e-22	0.45171
CAGL0B03575g	1055.1	-1.14662	0.109304	2.47044e-26	1.67637e-25	0.451684
CAGL0L10120g	5411.34	-1.14745	0.0950623	3.82487e-34	3.8143e-33	0.451421
CAGL0G02167g	2200.69	-1.14752	0.114902	4.39685e-24	2.61349e-23	0.451401
CAGL0A04543g	1525.86	-1.14755	0.0975082	1.4374e-32	1.32599e-31	0.45139
CAGL0G04213g	10405.7	-1.15079	0.1013	1.5874e-30	1.32243e-29	0.450378
CAGL0L12760g	19256.4	-1.15088	0.083206	4.19899e-44	6.76712e-43	0.450349
CAGL0H04235g	1326.64	-1.15144	0.119802	1.79487e-22	9.80748e-22	0.450177
CAGL0G00682g	1475.47	-1.15262	0.107121	1.37984e-27	1.00025e-26	0.449809
CAGL0I06490g	4681.13	-1.15363	0.105531	2.05291e-28	1.54826e-27	0.449492
CAGL0M02321g	310.058	-1.15423	0.138734	2.20095e-17	9.16782e-17	0.449306
CAGL0G09317g	1586.35	-1.16205	0.103632	8.68685e-30	6.96879e-29	0.446877
CAGL0M11550g	1464.08	-1.16891	0.127071	8.8054e-21	4.41902e-20	0.444756
CAGL0D01562g	2592.54	-1.16981	0.0831634	1.51784e-45	2.65132e-44	0.44448
CAGL0I07799g	5464.52	-1.17035	0.0951921	2.37769e-35	2.50978e-34	0.444315
CAGL0M12639g	1443.52	-1.17092	0.11142	1.91008e-26	1.30265e-25	0.444139
CAGL0J00891g	4257.81	-1.17142	0.10635	8.00055e-29	6.12772e-28	0.443983
CAGL0M05797g	821.738	-1.17457	0.0922639	1.00805e-37	1.18151e-36	0.443016
CAGL0F01023g	5080.96	-1.17458	0.128028	1.17656e-20	5.85037e-20	0.443013
CAGL0H10252g	2068.5	-1.17609	0.0992326	5.12457e-33	4.83441e-32	0.442548
CAGL0C03369g	13387.8	-1.17727	0.103324	9.68329e-31	8.11688e-30	0.442188
CAGL0E01177g	23846.1	-1.17769	0.10226	3.18621e-31	2.7694e-30	0.442058
CAGL0D03124g	9150.67	-1.17804	0.116427	1.08421e-24	6.67919e-24	0.441953
CAGL0G02783g	882.081	-1.17842	0.135135	6.08338e-19	2.75431e-18	0.441834
CAGL0K00781g	4088.89	-1.17957	0.0941286	1.0921e-36	1.22947e-35	0.441484
CAGL0J01848g	24861.2	-1.18118	0.114754	2.28657e-25	1.46012e-24	0.440989
CAGL0E02343g	2853.21	-1.18143	0.133105	1.66009e-19	7.73615e-19	0.440914
CAGL0J07480g	1051.47	-1.1822	0.108688	3.55307e-28	2.63922e-27	0.440679
CAGL0J10032g	11286.3	-1.18481	0.108992	3.77189e-28	2.79409e-27	0.439883
CAGL0L05412g	1485.68	-1.18493	0.101874	7.02541e-32	6.257e-31	0.439847
CAGL0M11154g	13829.4	-1.18604	0.113407	3.22244e-26	2.17304e-25	0.439508
CAGL0K03861g	7432.93	-1.18655	0.10702	3.21314e-29	2.51433e-28	0.439352
CAGL0I03234g	16226.8	-1.18693	0.10717	4.35563e-29	3.35979e-28	0.439238
CAGL0J03014g	3761.79	-1.18923	0.106876	2.01464e-29	1.5926e-28	0.438538
CAGL0L10516g	7281.19	-1.1917	0.115061	1.00478e-25	6.59502e-25	0.437786
CAGL0K01859g	32408.1	-1.19542	0.12105	1.11808e-23	6.5171e-23	0.436659
CAGL0I10560g	3974.16	-1.19744	0.143261	1.49292e-17	6.30097e-17	0.43605
CAGL0M09845g	5745.89	-1.20102	0.124748	1.40442e-22	7.71292e-22	0.434968
CAGL0L10956g	419.261	-1.20177	0.128021	1.45212e-21	7.60466e-21	0.434742
CAGL0B03927g	2567.34	-1.202	0.0851782	7.60966e-46	1.34223e-44	0.434672
CAGL0G02013g	1695.12	-1.20241	0.083909	3.4187e-47	6.31818e-46	0.434549
CAGL0F08525g	1884.45	-1.20357	0.0977446	1.82773e-35	1.94062e-34	0.4342
CAGL0L08206g	2931.38	-1.20369	0.129682	3.87515e-21	1.96847e-20	0.434162
CAGL0M11286g	582.368	-1.20602	0.108721	3.19193e-29	2.50135e-28	0.433462
CAGL0G02535g	559.088	-1.20603	0.131644	1.18003e-20	5.86228e-20	0.433459
CAGL0H03377g	8138.44	-1.20627	0.12726	7.43591e-22	3.93217e-21	0.433386
CAGL0J07458g	1744.95	-1.2078	0.12099	4.15214e-24	2.47347e-23	0.432927
CAGL0E00979g	5485.61	-1.20781	0.106094	1.17222e-30	9.7805e-30	0.432926
CAGL0C04235g	655.536	-1.20842	0.174257	9.19902e-13	3.00257e-12	0.432742
CAGL0L11176g	754.03	-1.2094	0.135973	1.34192e-19	6.29679e-19	0.432449
CAGL0K01551g	6692.2	-1.20941	0.1038	5.134e-32	4.61804e-31	0.432446
CAGL0I03630g	3427.65	-1.21052	0.101722	2.74511e-33	2.62629e-32	0.432112
CAGL0G01628g	1424.55	-1.21192	0.0992187	5.95384e-35	6.20001e-34	0.431695
CAGL0K05467g	1252.61	-1.21207	0.0842787	1.6095e-47	3.04736e-46	0.431649
CAGL0K02937g	2877.04	-1.21209	0.108672	1.56964e-29	1.25363e-28	0.431644
CAGL0J04576g	3693.57	-1.21554	0.120816	1.89524e-24	1.15441e-23	0.430611
CAGL0M13915g	2694.95	-1.2181	0.10555	1.88313e-31	1.6527e-30	0.429848
CAGL0D00880g	8500.41	-1.21896	0.124686	4.63609e-23	2.61745e-22	0.429593
CAGL0I04752g	2014.77	-1.22071	0.10097	2.72133e-34	2.74414e-33	0.429071
CAGL0L00341g	9058.16	-1.22101	0.12477	4.58737e-23	2.59297e-22	0.428983
CAGL0B03707g	1469.21	-1.22178	0.103641	1.03269e-32	9.60827e-32	0.428753
CAGL0J00957g	8796.26	-1.22321	0.0929331	3.23405e-40	4.27132e-39	0.428328
CAGL0M13519g	10527.9	-1.22353	0.115935	1.09338e-26	7.56149e-26	0.428235
CAGL0L10978g	4070.34	-1.22449	0.0995493	2.07068e-35	2.18999e-34	0.42795
CAGL0J11792g	1004.64	-1.22628	0.149758	5.89936e-17	2.40369e-16	0.427418
CAGL0K03795g	5609.82	-1.22635	0.123973	1.29629e-23	7.5235e-23	0.427398
CAGL0H05115g	110.7	-1.22643	0.20983	1.17225e-09	3.12851e-09	0.427374
CAGL0H07425g	1712.35	-1.22718	0.122204	2.22836e-24	1.35124e-23	0.427152
CAGL0J11088g	425.129	-1.22759	0.13189	2.90622e-21	1.48604e-20	0.427029
CAGL0G08041g	17812.1	-1.22882	0.100729	7.03628e-35	7.29913e-34	0.426665
CAGL0J00517g	376.767	-1.22884	0.121978	1.66556e-24	1.01795e-23	0.426661
CAGL0E03069g	6238.02	-1.22888	0.127263	1.04665e-22	5.80611e-22	0.426648
CAGL0F04939g	1702.94	-1.22944	0.0962303	5.07789e-38	6.0168e-37	0.426484
CAGL0H00847g	1450.4	-1.22976	0.0982686	1.41268e-36	1.57401e-35	0.426389
CAGL0G08085g	1008.99	-1.22976	0.118067	4.68193e-26	3.1261e-25	0.426388
CAGL0K02233g	7280.05	-1.23113	0.104467	1.22899e-32	1.13955e-31	0.425984
CAGL0M03751g	2285.51	-1.23129	0.127612	1.11743e-22	6.17322e-22	0.425938
CAGL0M00638g	7218.47	-1.23305	0.101764	1.97579e-34	2.00354e-33	0.425419
CAGL0D06336g	1069.38	-1.23388	0.113841	4.94986e-28	3.65668e-27	0.425171
CAGL0K02497g	7700.1	-1.23432	0.105728	3.88556e-32	3.52434e-31	0.425042
CAGL0M02145g	965.91	-1.23577	0.108475	1.03844e-30	8.69115e-30	0.424615
CAGL0B00352g	4283.32	-1.2359	0.119799	1.3389e-25	8.7141e-25	0.424578
CAGL0M00484g	1764.21	-1.23652	0.0925894	2.48324e-41	3.52933e-40	0.424395
CAGL0A03652g	4602.67	-1.24077	0.119126	4.60194e-26	3.07649e-25	0.423148
CAGL0G04411g	6426.29	-1.24113	0.142037	5.23098e-19	2.37832e-18	0.423041
CAGL0G02409g	8405.72	-1.2413	0.117543	1.41711e-26	9.73811e-26	0.422992
CAGL0H02057g	14307.4	-1.24327	0.109139	1.12378e-30	9.39083e-30	0.422413
CAGL0K01815g	912.822	-1.24392	0.117838	1.06755e-26	7.4018e-26	0.422224
CAGL0L06754g	16727.2	-1.24419	0.0999598	3.25616e-36	3.55486e-35	0.422144
CAGL0B01507g	594.789	-1.24422	0.153788	1.32155e-16	5.27353e-16	0.422136
CAGL0M09801g	1585.66	-1.24536	0.116367	2.13308e-27	1.53395e-26	0.421801
CAGL0F06523g	2230.17	-1.24648	0.121041	1.56432e-25	1.01083e-24	0.421475
CAGL0D05786g	391.158	-1.2465	0.148308	9.23984e-18	3.93656e-17	0.421469
CAGL0L04114g	2685.51	-1.24756	0.112654	3.68643e-29	2.86399e-28	0.421161
CAGL0D04444g	317.914	-1.24805	0.160775	1.79009e-15	6.74086e-15	0.421018
CAGL0H04257g	225.961	-1.24922	0.191174	1.3783e-11	4.15252e-11	0.420674
CAGL0H04279g	225.961	-1.24922	0.191174	1.3783e-11	4.15252e-11	0.420674
CAGL0L09471g	898.654	-1.25013	0.102013	3.55519e-35	3.72366e-34	0.420411
CAGL0L12782g	1660.19	-1.25013	0.111521	8.03591e-30	6.48502e-29	0.42041
CAGL0J05412g	8720.1	-1.25145	0.101359	1.0837e-35	1.1529e-34	0.420026
CAGL0B04169g	6121.25	-1.25507	0.115074	2.39103e-28	1.79825e-27	0.418972
CAGL0H08085g	591.3	-1.25547	0.135031	3.08782e-21	1.57741e-20	0.418857
CAGL0C00737g	5237.62	-1.25803	0.129404	5.33005e-23	2.9909e-22	0.418116
CAGL0H02937g	5144.84	-1.25835	0.125306	2.30064e-24	1.3904e-23	0.418021
CAGL0F00429g	1494.26	-1.25881	0.0915791	1.10747e-43	1.75864e-42	0.417889
CAGL0M06567g	871.653	-1.26094	0.158746	4.19581e-16	1.63103e-15	0.417273
CAGL0D05016g	2672.76	-1.26377	0.100897	1.17034e-36	1.31481e-35	0.416454
CAGL0G07084g	777.597	-1.26461	0.121967	7.32538e-26	4.86114e-25	0.416212
CAGL0J06424g	2529.7	-1.26466	0.107313	1.023e-32	9.53449e-32	0.416198
CAGL0E03223g	917.616	-1.26483	0.147683	2.29347e-18	1.01381e-17	0.41615
CAGL0I07843g	54204.7	-1.26495	0.106444	3.86083e-33	3.65497e-32	0.416114
CAGL0F04433g	15639.1	-1.26563	0.119751	8.9934e-27	6.25954e-26	0.415919
CAGL0J06512g	1233.61	-1.26686	0.130858	7.71189e-23	4.30958e-22	0.415565
CAGL0B03553g	2566.33	-1.26799	0.0915142	2.54571e-44	4.15212e-43	0.415237
CAGL0I02354g	2213.5	-1.27375	0.133273	2.56507e-22	1.39316e-21	0.413584
CAGL0C05181g	5989.63	-1.27474	0.107274	3.11844e-33	2.96772e-32	0.4133
CAGL0L10846g	1809.41	-1.27565	0.111426	5.03727e-31	4.30234e-30	0.413038
CAGL0L02871g	9419.42	-1.27688	0.129181	1.03854e-23	6.06001e-23	0.412686
CAGL0L01831g	178.978	-1.27744	0.198539	2.60107e-11	7.7177e-11	0.412526
CAGL0G03113g	1256.68	-1.27761	0.11331	3.63745e-30	2.97086e-29	0.412479
CAGL0L07348g	1395.36	-1.27797	0.115405	3.46136e-29	2.70076e-28	0.412376
CAGL0H07183g	1373.46	-1.27886	0.150312	3.643e-18	1.59473e-17	0.41212
CAGL0M07876g	1024.24	-1.27891	0.0912609	2.76654e-45	4.72582e-44	0.412107
CAGL0G07975g	1499.8	-1.27897	0.134619	4.36814e-22	2.34193e-21	0.412089
CAGL0K01529g	658.308	-1.27986	0.124084	1.29705e-25	8.4519e-25	0.411835
CAGL0J11286g	3980.74	-1.27996	0.124307	1.52396e-25	9.87111e-25	0.411806
CAGL0I02398g	9379.03	-1.28101	0.104345	2.4677e-35	2.59468e-34	0.411508
CAGL0M03773g	5107.37	-1.28345	0.130824	2.94188e-23	1.6828e-22	0.410811
CAGL0L11594g	2172.53	-1.28363	0.120345	3.06654e-27	2.17918e-26	0.41076
CAGL0H03773g	5853.97	-1.2859	0.116042	3.29694e-29	2.57618e-28	0.410116
CAGL0J01507g	1333.21	-1.28604	0.12042	2.63852e-27	1.88491e-26	0.410074
CAGL0J02816g	14791.1	-1.29057	0.11748	1.29639e-28	9.85945e-28	0.408788
CAGL0H00935g	2650.25	-1.29143	0.0957874	4.15372e-42	6.12872e-41	0.408546
CAGL0C01287g	1721.68	-1.29182	0.108857	3.713e-33	3.52118e-32	0.408436
CAGL0K08602g	143.473	-1.2941	0.194992	6.91056e-12	2.13588e-11	0.407791
CAGL0F06435g	199.437	-1.29502	0.17036	5.96991e-15	2.19762e-14	0.40753
CAGL0L08068g	1781.43	-1.29532	0.107024	2.1141e-34	2.13978e-33	0.407445
CAGL0E00363g	403.948	-1.29553	0.136346	4.23949e-22	2.27747e-21	0.407386
CAGL0L11638g	6617.86	-1.29655	0.118383	1.3471e-28	1.02022e-27	0.407097
CAGL0I07931g	1284.46	-1.29667	0.112502	1.97735e-31	1.73258e-30	0.407064
CAGL0E01903g	772.302	-1.30132	0.128508	8.51553e-25	5.25788e-24	0.405755
CAGL0J06088g	260.958	-1.30286	0.161975	1.79556e-16	7.11784e-16	0.405321
CAGL0H07931g	1005.77	-1.30295	0.137353	4.86679e-22	2.59898e-21	0.405296
CAGL0K07612g	393.799	-1.30558	0.160656	8.94451e-17	3.60108e-16	0.404559
CAGL0D00550g	13780.9	-1.31027	0.0907501	6.15716e-48	1.17813e-46	0.403246
CAGL0J07766g	5373.61	-1.31102	0.114482	4.54816e-31	3.89688e-30	0.403037
CAGL0K09284g	5640.75	-1.3136	0.125101	2.34299e-26	1.59188e-25	0.402315
CAGL0D03432g	12610.9	-1.31371	0.103862	2.1774e-37	2.51399e-36	0.402284
CAGL0B00374g	255.526	-1.31433	0.232634	3.09094e-09	8.00835e-09	0.402111
CAGL0G07843g	14987.1	-1.31471	0.117847	1.93018e-29	1.53029e-28	0.402008
CAGL0D04884g	4189.03	-1.31496	0.115958	1.65279e-30	1.37268e-29	0.401936
CAGL0C01661g	770.969	-1.3159	0.123122	2.36159e-27	1.69378e-26	0.401675
CAGL0L03333g	512.534	-1.31608	0.112921	4.72095e-32	4.26534e-31	0.401626
CAGL0H02079g	1733.23	-1.31672	0.120469	1.66352e-28	1.25634e-27	0.401447
CAGL0H04653g	10637.7	-1.31745	0.0806858	9.89433e-61	2.60086e-59	0.401245
CAGL0K09460g	4246.44	-1.31956	0.116414	1.74562e-30	1.44314e-29	0.400658
CAGL0C01947g	17433.6	-1.32059	0.0853439	1.06461e-54	2.38217e-53	0.400371
CAGL0M11990g	2945.95	-1.32292	0.133269	6.24853e-24	3.69386e-23	0.399724
CAGL0M04279g	5990.04	-1.32474	0.104438	1.38358e-37	1.60775e-36	0.399223
CAGL0F02541g	5703.28	-1.32475	0.128863	1.72946e-25	1.11092e-24	0.399219
CAGL0G00704g	469.292	-1.32482	0.12079	1.08573e-28	8.28064e-28	0.399199
CAGL0B01771g	929.98	-1.32549	0.124232	2.77248e-27	1.97539e-26	0.399012
CAGL0H02431g	662.216	-1.32664	0.132799	3.30349e-24	1.9788e-23	0.398697
CAGL0D04576g	1834.72	-1.32991	0.0986355	3.77157e-42	5.59536e-41	0.397794
CAGL0I07645g	1735.08	-1.33007	0.0992761	1.35227e-41	1.9579e-40	0.397749
CAGL0J10890g	6431.15	-1.33076	0.118446	5.4712e-30	4.42849e-29	0.397557
CAGL0J09614g	9856.29	-1.33177	0.0905839	1.2459e-49	2.48951e-48	0.397282
CAGL0K09020g	475.13	-1.33375	0.18998	4.20481e-13	1.39602e-12	0.396735
CAGL0H07205g	1901.22	-1.33455	0.131561	6.82134e-25	4.23111e-24	0.396515
CAGL0K06457g	2331.15	-1.33647	0.117923	1.79291e-30	1.47997e-29	0.395988
CAGL0J01265g	8932.8	-1.33782	0.105562	1.59268e-37	1.84676e-36	0.395618
CAGL0B00220g	244.91	-1.33898	0.15118	1.60038e-19	7.47074e-19	0.395299
CAGL0E05478g	4507.26	-1.3397	0.123327	3.42378e-28	2.55369e-27	0.395104
CAGL0E06028g	800.308	-1.34337	0.100535	2.01607e-41	2.88809e-40	0.3941
CAGL0I01958g	467.157	-1.34344	0.13633	1.25633e-23	7.29939e-23	0.394079
CAGL0J00275g	2083.22	-1.34374	0.113661	5.81962e-33	5.48056e-32	0.393998
CAGL0F06897g	3565.96	-1.34641	0.089766	1.48301e-51	3.13692e-50	0.39327
CAGL0F04983g	3788.8	-1.34677	0.116426	1.14873e-31	1.0164e-30	0.393172
CAGL0C01639g	5909.46	-1.35235	0.127122	4.91416e-27	3.45138e-26	0.391654
CAGL0I03608g	4315.65	-1.35317	0.116485	6.43126e-32	5.75625e-31	0.391431
CAGL0K02431g	2292.96	-1.35444	0.0966873	2.64917e-45	4.55405e-44	0.391086
CAGL0F03927g	38167.3	-1.35582	0.122146	2.1509e-29	1.6929e-28	0.390713
CAGL0F02299g	2001.33	-1.35605	0.137908	2.03869e-23	1.17192e-22	0.390651
CAGL0M11616g	3637.68	-1.35844	0.142949	4.20494e-22	2.26114e-21	0.390004
CAGL0C03003g	2076.96	-1.36082	0.0933291	7.08489e-49	1.40017e-47	0.38936
CAGL0L05566g	3059.21	-1.36329	0.149083	1.16328e-20	5.78969e-20	0.388694
CAGL0G03443g	20519.7	-1.36349	0.105614	8.30049e-39	1.03804e-37	0.38864
CAGL0F06149g	694.411	-1.36433	0.109057	1.26263e-36	1.41556e-35	0.388414
CAGL0F00407g	11706.6	-1.3647	0.135881	1.8453e-24	1.12653e-23	0.388315
CAGL0L03740g	1723.86	-1.36664	0.103647	2.05021e-40	2.73445e-39	0.387794
CAGL0C04169g	752.641	-1.36835	0.113452	3.22142e-34	3.23636e-33	0.387334
CAGL0I06336g	1934.96	-1.37003	0.0974825	1.2064e-45	2.11412e-44	0.386883
CAGL0B01485g	1086.14	-1.37058	0.139625	1.83112e-23	1.05709e-22	0.386735
CAGL0L03846g	43807.4	-1.37271	0.151091	1.31002e-20	6.47834e-20	0.386166
CAGL0A01804g	7427.76	-1.37977	0.135939	8.44898e-25	5.22274e-24	0.38428
CAGL0E01925g	1844.04	-1.38228	0.133298	6.32699e-26	4.20376e-25	0.383612
CAGL0D04180g	3371.48	-1.38392	0.139147	4.98702e-24	2.95456e-23	0.383175
CAGL0B01881g	4135.61	-1.38787	0.0999698	1.49203e-44	2.47075e-43	0.382129
CAGL0I07997g	1064.65	-1.38991	0.154056	3.35201e-20	1.63967e-19	0.381589
CAGL0E05874g	10325.5	-1.39148	0.124925	2.5172e-29	1.97833e-28	0.381174
CAGL0I07667g	2561.28	-1.39218	0.101317	1.07028e-43	1.70457e-42	0.380988
CAGL0M13959g	1132.07	-1.39483	0.105823	2.06449e-40	2.74674e-39	0.38029
CAGL0M10197g	8893.84	-1.39529	0.115142	1.57331e-34	1.60745e-33	0.380167
CAGL0G07535g	6374.13	-1.39545	0.10407	1.05444e-41	1.53489e-40	0.380125
CAGL0C03531g	1901.12	-1.39644	0.114749	8.10795e-35	8.34688e-34	0.379866
CAGL0G00924g	2163.99	-1.39817	0.135438	1.00305e-25	6.59164e-25	0.37941
CAGL0L08602g	1293.75	-1.39971	0.117638	2.13015e-33	2.05611e-32	0.379006
CAGL0D05588g	2598.16	-1.39983	0.137022	3.04752e-25	1.93236e-24	0.378975
CAGL0J02222g	3264.58	-1.40044	0.0970989	6.04792e-48	1.16133e-46	0.378814
CAGL0J08184g	5897.92	-1.40112	0.13346	1.66751e-26	1.14298e-25	0.378636
CAGL0B01232g	3554.89	-1.40259	0.105789	7.21508e-41	9.85887e-40	0.378249
CAGL0B01397g	3180.53	-1.40311	0.112941	3.52548e-36	3.83343e-35	0.378114
CAGL0G01991g	7300.33	-1.40597	0.105272	1.93507e-41	2.7868e-40	0.377364
CAGL0M08448g	1387.21	-1.40813	0.10503	9.92115e-42	1.45197e-40	0.3768
CAGL0J07700g	294.83	-1.40952	0.154693	1.42903e-20	7.05398e-20	0.376438
CAGL0D00220g	1857.4	-1.40955	0.133046	5.66656e-27	3.96952e-26	0.376428
CAGL0F00561g	2412.71	-1.41012	0.136617	1.02718e-25	6.73387e-25	0.376281
CAGL0L08976g	2020.5	-1.41057	0.122396	1.77147e-31	1.55976e-30	0.376163
CAGL0E00517g	2410.47	-1.41077	0.120123	1.35805e-32	1.25493e-31	0.376112
CAGL0M12122g	4728.1	-1.41119	0.123433	5.14654e-31	4.38184e-30	0.376
CAGL0H06369g	23239.7	-1.41182	0.0822773	8.96932e-67	2.63961e-65	0.375836
CAGL0G02761g	1431.49	-1.41235	0.117273	3.69953e-34	3.69612e-33	0.3757
CAGL0F02079g	1531.06	-1.41344	0.119744	6.18961e-33	5.80879e-32	0.375417
CAGL0I05588g	2232.48	-1.41389	0.0996183	1.99826e-46	3.59488e-45	0.375297
CAGL0D00528g	11668.6	-1.41808	0.106164	1.81203e-41	2.61657e-40	0.374211
CAGL0H09438g	468.911	-1.41927	0.15241	3.09916e-21	1.58171e-20	0.373902
CAGL0H09724g	11368.3	-1.42675	0.116124	1.84068e-35	1.95055e-34	0.371969
CAGL0E01067g	4223.72	-1.42721	0.111758	4.23228e-38	5.05911e-37	0.371849
CAGL0J07722g	902.262	-1.42739	0.129276	4.22523e-29	3.26386e-28	0.371803
CAGL0I05654g	2104.47	-1.43339	0.13959	1.69048e-25	1.08846e-24	0.37026
CAGL0J06666g	687.328	-1.43506	0.131141	1.22825e-28	9.35438e-28	0.369831
CAGL0A00627g	1077.65	-1.43627	0.107779	2.87675e-41	4.04613e-40	0.369522
CAGL0I06006g	4304.74	-1.43677	0.125205	3.09708e-31	2.69625e-30	0.369392
CAGL0M01056g	2467.85	-1.43909	0.119085	2.20483e-34	2.22745e-33	0.3688
CAGL0M00572g	504.028	-1.43912	0.119501	3.91283e-34	3.89484e-33	0.368793
CAGL0K09570g	755.909	-1.43943	0.109218	1.98073e-40	2.66145e-39	0.368714
CAGL0F07403g	3337.61	-1.44295	0.109223	1.30496e-40	1.76218e-39	0.367815
CAGL0L07832g	1293.71	-1.4442	0.164384	2.61593e-19	1.20555e-18	0.367497
CAGL0L03047g	2930.66	-1.45084	0.136353	3.2259e-27	2.28642e-26	0.365807
CAGL0F06853g	2461.42	-1.45161	0.109531	6.9267e-41	9.49571e-40	0.365613
CAGL0J10252g	2603.31	-1.45176	0.143806	1.93123e-24	1.17501e-23	0.365575
CAGL0A01221g	11228.5	-1.45487	0.0931313	9.04005e-56	2.08306e-54	0.364787
CAGL0L03872g	3158.21	-1.45575	0.121296	5.9292e-34	5.85887e-33	0.364566
CAGL0D02706g	2964.49	-1.45595	0.141624	1.47295e-25	9.56356e-25	0.364514
CAGL0G07106g	5998.1	-1.45748	0.111871	1.45604e-39	1.88623e-38	0.364129
CAGL0A04037g	12377.9	-1.45789	0.102351	8.47148e-47	1.54977e-45	0.364025
CAGL0M03487g	2095.97	-1.45853	0.108027	2.48216e-42	3.73358e-41	0.363864
CAGL0J11748g	12756.5	-1.46384	0.110146	4.5249e-41	6.28264e-40	0.362526
CAGL0J03476g	5632.32	-1.46469	0.111143	1.98872e-40	2.66557e-39	0.362312
CAGL0F01419g	681.226	-1.46558	0.117681	2.27627e-36	2.51039e-35	0.362091
CAGL0K02387g	2859.77	-1.47371	0.159216	2.54434e-21	1.30717e-20	0.360055
CAGL0K02541g	6481.03	-1.47395	0.103683	1.23605e-46	2.23853e-45	0.359996
CAGL0H10384g	1345.09	-1.47405	0.12623	2.74254e-32	2.50436e-31	0.359971
CAGL0J11066g	3009.55	-1.47509	0.155924	3.80313e-22	2.05119e-21	0.35971
CAGL0K07854g	166.773	-1.47804	0.164243	4.05826e-20	1.96737e-19	0.358976
CAGL0J03344g	3115.52	-1.47943	0.133331	2.11374e-29	1.66607e-28	0.358632
CAGL0L03806g	6509.73	-1.48419	0.113622	8.5192e-40	1.10893e-38	0.357449
CAGL0I08547g	7314.8	-1.48677	0.125186	2.63301e-33	2.52797e-32	0.356811
CAGL0I03344g	3590.98	-1.487	0.12286	1.66858e-34	1.70157e-33	0.356754
CAGL0J09746g	2881.41	-1.48984	0.116811	4.84468e-38	5.75306e-37	0.356051
CAGL0J01485g	1361.33	-1.49228	0.0961811	4.58075e-55	1.03786e-53	0.35545
CAGL0A03674g	1204.4	-1.49408	0.131971	1.66724e-30	1.38255e-29	0.355007
CAGL0L08756g	10709.2	-1.49749	0.117986	1.03948e-37	1.21572e-36	0.35417
CAGL0I03366g	2437.83	-1.49804	0.0970747	1.61944e-54	3.60875e-53	0.354034
CAGL0H08327g	39080.8	-1.50617	0.105197	2.78663e-47	5.18543e-46	0.352044
CAGL0G00264g	3450.31	-1.50634	0.11819	5.28247e-38	6.24554e-37	0.352003
CAGL0I05500g	5506.07	-1.51073	0.104197	1.97774e-48	3.88023e-47	0.350934
CAGL0M07832g	36.3815	-1.51086	0.339516	1.36853e-06	2.92793e-06	0.350902
CAGL0G04983g	1196.43	-1.51184	0.128371	8.23778e-33	7.71757e-32	0.350664
CAGL0E05764g	2870.23	-1.51622	0.0974346	2.11685e-55	4.81627e-54	0.349601
CAGL0E03245g	39716	-1.5211	0.123149	6.77206e-36	7.26153e-35	0.348419
CAGL0C02343g	24196	-1.52372	0.109633	4.66776e-45	7.84967e-44	0.347789
CAGL0H00440g	1547.61	-1.52597	0.108785	1.66661e-45	2.90183e-44	0.347246
CAGL0M00946g	2062.39	-1.53406	0.133285	1.84952e-31	1.62584e-30	0.345304
CAGL0G08129g	1305.71	-1.53514	0.100018	5.71806e-54	1.25867e-52	0.345045
CAGL0L05500g	4250.9	-1.5365	0.119544	1.27956e-38	1.58192e-37	0.34472
CAGL0M10219g	834.122	-1.53708	0.16924	1.63166e-20	8.04686e-20	0.344582
CAGL0L06314g	11497.2	-1.53963	0.125431	2.77355e-35	2.91062e-34	0.343974
CAGL0M06589g	610.413	-1.53967	0.150416	2.11163e-25	1.35e-24	0.343964
CAGL0M07678g	2182.69	-1.5434	0.128811	6.82109e-34	6.7279e-33	0.343077
CAGL0J10010g	3894.54	-1.54381	0.107822	2.5014e-47	4.67071e-46	0.342978
CAGL0M13431g	1723.8	-1.5478	0.115516	9.38292e-42	1.37692e-40	0.342032
CAGL0M08030g	690.583	-1.54845	0.130768	3.6646e-33	3.48137e-32	0.341878
CAGL0I01254g	1519.4	-1.55045	0.117188	8.79014e-41	1.19295e-39	0.341404
CAGL0M01430g	5078.63	-1.55053	0.149143	3.73188e-26	2.50411e-25	0.341386
CAGL0H04807g	822.911	-1.55157	0.136432	8.66469e-31	7.3083e-30	0.341139
CAGL0C01441g	3723.68	-1.56106	0.133142	1.45943e-32	1.34402e-31	0.338902
CAGL0K06215g	1912.3	-1.56639	0.14736	3.28484e-27	2.32212e-26	0.337651
CAGL0F01925g	1810.14	-1.56648	0.133279	1.02208e-32	9.53449e-32	0.337631
CAGL0F08129g	8248.47	-1.56676	0.0998021	2.29887e-56	5.38892e-55	0.337566
CAGL0L08184g	3121.09	-1.57297	0.0999225	1.09309e-56	2.57351e-55	0.336116
CAGL0C04565g	800.413	-1.57324	0.111514	5.04208e-46	8.95176e-45	0.336053
CAGL0G02629g	591.472	-1.57516	0.135022	2.79222e-32	2.54544e-31	0.335606
CAGL0J00473g	10703.1	-1.57942	0.115823	3.82269e-43	5.99996e-42	0.334617
CAGL0G05742g	2030.72	-1.57987	0.125718	4.80047e-37	5.46104e-36	0.334513
CAGL0L01243g	4941.11	-1.58014	0.0999853	4.43899e-57	1.06359e-55	0.334449
CAGL0K09614g	18035.8	-1.58092	0.115964	6.96998e-43	1.06919e-41	0.33427
CAGL0C01925g	1920.62	-1.58393	0.118928	2.50815e-41	3.55361e-40	0.333571
CAGL0H10076g	1418.83	-1.58416	0.168075	5.31128e-22	2.82798e-21	0.333519
CAGL0J00869g	1563.75	-1.58559	0.124137	3.29918e-38	3.97886e-37	0.333188
CAGL0E02673g	3567.7	-1.58564	0.121722	1.2764e-39	1.65749e-38	0.333177
CAGL0K02211g	2427.64	-1.5859	0.143235	2.55467e-29	2.00486e-28	0.333116
CAGL0L07370g	1789.46	-1.58958	0.0994213	2.28097e-58	5.63993e-57	0.332268
CAGL0H02189g	1320.79	-1.59103	0.119688	3.73391e-41	5.19771e-40	0.331933
CAGL0G04851g	9617.9	-1.59427	0.107312	8.79255e-51	1.80347e-49	0.331189
CAGL0G09801g	514.926	-1.59884	0.117577	6.12723e-43	9.45269e-42	0.330143
CAGL0I09592g	2076.97	-1.61018	0.150266	1.27969e-27	9.28888e-27	0.327557
CAGL0I04730g	9587	-1.61064	0.122042	2.13842e-40	2.83813e-39	0.327454
CAGL0F02563g	6112.95	-1.61123	0.140993	4.46617e-31	3.83878e-30	0.327319
CAGL0I01232g	1687.53	-1.61305	0.101581	1.28892e-57	3.12982e-56	0.326906
CAGL0B04125g	9205.89	-1.61563	0.103273	3.63186e-56	8.44056e-55	0.326323
CAGL0H07975g	8701.93	-1.61765	0.106776	1.11147e-52	2.36954e-51	0.325866
CAGL0K04477g	17051.1	-1.61991	0.154112	1.03438e-26	7.18102e-26	0.325357
CAGL0F00341g	154.875	-1.63182	0.182237	5.14856e-20	2.48259e-19	0.32268
CAGL0E02937g	1448.08	-1.63522	0.120196	5.40611e-43	8.41209e-42	0.321921
CAGL0K01991g	13978.8	-1.64559	0.117714	2.97052e-45	5.02668e-44	0.319616
CAGL0M04719g	1686.98	-1.64967	0.122273	2.42202e-42	3.65328e-41	0.318714
CAGL0F06809g	2995.34	-1.65472	0.131679	4.52283e-37	5.15602e-36	0.3176
CAGL0M05775g	4635.73	-1.66658	0.111881	4.82626e-51	1.00131e-49	0.314998
CAGL0L13156g	2303.38	-1.66911	0.102898	5.04443e-60	1.30074e-58	0.314448
CAGL0J10912g	2846.71	-1.67153	0.122946	5.78363e-43	8.9481e-42	0.313921
CAGL0J11154g	5505.26	-1.67195	0.121105	3.25475e-44	5.27679e-43	0.31383
CAGL0M14047g	4094.54	-1.67447	0.153391	1.33146e-28	1.0112e-27	0.313282
CAGL0L13068g	245.96	-1.67856	0.146665	3.77557e-31	3.27115e-30	0.312394
CAGL0F05709g	637.783	-1.68671	0.151839	1.53302e-29	1.22619e-28	0.310634
CAGL0K01793g	1555.13	-1.68672	0.125861	8.07733e-42	1.18855e-40	0.310633
CAGL0L10890g	5118.48	-1.69609	0.134745	3.37681e-37	3.87403e-36	0.308621
CAGL0I07975g	8646.63	-1.7024	0.125759	1.27121e-42	1.9336e-41	0.307275
CAGL0C02189g	23066.6	-1.70931	0.0984053	1.9465e-68	5.9888e-67	0.305806
CAGL0G06226g	658.741	-1.7117	0.115903	3.05522e-50	6.21955e-49	0.305301
CAGL0M11836g	267.118	-1.72051	0.16174	2.55623e-27	1.83014e-26	0.303442
CAGL0L10780g	8701.59	-1.7227	0.12646	3.88026e-43	6.07272e-42	0.302981
CAGL0K02475g	2279.43	-1.72906	0.0950355	7.72028e-75	2.88312e-73	0.301648
CAGL0D01034g	24536.3	-1.73197	0.102317	3.12103e-65	9.03764e-64	0.301041
CAGL0I01826g	1920.28	-1.73749	0.11344	8.03049e-54	1.76053e-52	0.299892
CAGL0B00792g	9367.01	-1.75085	0.143908	6.08745e-35	6.32698e-34	0.297128
CAGL0J08250g	897.105	-1.75326	0.106639	1.2718e-61	3.42626e-60	0.296631
CAGL0L03025g	1573.9	-1.76415	0.124218	1.11212e-46	2.02085e-45	0.2944
CAGL0K02453g	1492.46	-1.77909	0.0989088	3.06169e-73	1.06962e-71	0.291368
CAGL0D04642g	555.447	-1.80575	0.118269	1.63129e-53	3.54756e-52	0.286033
CAGL0G00484g	1450.75	-1.81296	0.155354	2.18318e-32	2.00033e-31	0.284606
CAGL0L09581g	1036.88	-1.82795	0.105391	2.71524e-68	8.3068e-67	0.281664
CAGL0H01023g	388.204	-1.83499	0.154517	1.90281e-33	1.83995e-32	0.280293
CAGL0M06941g	1513.14	-1.84822	0.0877706	2.25682e-99	1.32834e-97	0.277735
CAGL0H07579g	13572.3	-1.85567	0.0834386	1.52865e-110	1.1186e-108	0.276304
CAGL0M11110g	3726.53	-1.85986	0.113709	4.5618e-61	1.21685e-59	0.275503
CAGL0I02376g	453.566	-1.87125	0.133058	7.19535e-46	1.2733e-44	0.273337
CAGL0K09042g	1822.29	-1.87981	0.123306	2.02232e-53	4.38034e-52	0.271719
CAGL0K10362g	1542.52	-1.88962	0.107915	1.35455e-69	4.28941e-68	0.269879
CAGL0G06666g	1893.78	-1.92281	0.111352	9.35941e-68	2.81562e-66	0.26374
CAGL0F01463g	13078.8	-1.93048	0.295839	7.29323e-12	2.25159e-11	0.262342
CAGL0L07678g	2647.61	-1.93533	0.136245	9.50406e-47	1.73281e-45	0.261462
CAGL0H09614g	532.286	-1.95005	0.194878	1.60713e-24	9.83346e-24	0.258807
CAGL0G08668g	1702.71	-1.95211	0.103447	2.2541e-80	9.24693e-79	0.258439
CAGL0J01023g	893.108	-1.97232	0.128276	2.49894e-54	5.54581e-53	0.254843
CAGL0C02211g	2640.41	-1.97657	0.117619	2.40633e-64	6.68218e-63	0.254094
CAGL0F01485g	184.596	-2.01056	0.262728	2.20603e-15	8.26687e-15	0.248177
CAGL0D03652g	784.621	-2.01775	0.12974	1.71102e-55	3.92592e-54	0.246942
CAGL0H09592g	496.84	-2.02995	0.194477	1.8036e-26	1.23159e-25	0.244863
CAGL0F01793g	9070.37	-2.03199	0.11091	5.20169e-76	1.96973e-74	0.244518
CAGL0K00605g	789.721	-2.08107	0.116578	2.95555e-72	1.0234e-70	0.236339
CAGL0M11066g	157.07	-2.12367	0.189634	4.36864e-30	3.56268e-29	0.229463
CAGL0K12804g	3695.73	-2.14614	0.0899147	6.20891e-127	4.9443e-125	0.225917
CAGL0L07700g	818.561	-2.15239	0.132943	6.22128e-60	1.5966e-58	0.224939
CAGL0F04323g	1118.9	-2.17406	0.121912	3.58441e-72	1.22846e-70	0.221587
CAGL0K12848g	13232.4	-2.18437	0.121227	1.28982e-73	4.65626e-72	0.220008
CAGL0M12034g	103090	-2.32371	0.109576	2.57678e-100	1.56778e-98	0.199753
CAGL0K11506g	899.102	-2.3504	0.121818	5.62678e-84	2.47716e-82	0.196092
CAGL0J00385g	1637.69	-2.36642	0.136667	3.03515e-68	9.23334e-67	0.193926
CAGL0D01716g	2587.45	-2.41676	0.141711	2.80739e-66	8.21731e-65	0.187276
CAGL0H09064g	7139.55	-2.48177	0.143944	1.11493e-67	3.33555e-66	0.179025
CAGL0H05137g	9768.03	-2.63236	0.10429	1.13171e-141	1.13485e-139	0.16128

## Sheet: NRZ-2016-252_YPD+AMB vs. YPD
gene_id	baseMean	log2FoldChange	lfcSE	pvalue	padj	FoldChange
CAGL0L06094g	7110.24	5.88502	0.331729	1.01332e-71	2.18756e-69	59.0972
CAGL0M02915g	682.396	4.78262	0.25329	1.34292e-80	4.83184e-78	27.5239
CAGL0J07084g	6314.74	4.37463	0.215642	1.17053e-92	7.01929e-90	20.7441
CAGL0K08668g	289.635	4.23996	0.407511	1.45966e-26	4.50158e-25	18.8953
CAGL0E02035g	7774.47	4.22067	0.132647	2.63511e-223	1.42217e-219	18.6444
CAGL0B02838g	3085.7	4.17999	0.744788	9.87455e-10	7.57002e-09	18.1261
CAGL0K10868g	27933.6	4.11678	0.169703	2.52967e-131	3.41316e-128	17.349
CAGL0F02167g	163.984	4.11257	0.347512	2.18844e-33	9.84252e-32	17.2984
CAGL0L02937g	17276.6	4.06424	0.227409	1.69577e-72	3.97915e-70	16.7286
CAGL0L06776g	2165.05	3.99273	0.13129	2.39171e-204	6.45402e-201	15.9195
CAGL0J06402g	4675.47	3.82409	0.227769	2.43473e-64	4.50637e-62	14.1634
CAGL0H05687g	6414.57	3.70164	0.203346	3.21375e-75	1.02027e-72	13.0108
CAGL0L09108g	5034.01	3.66128	0.193129	2.30507e-81	8.88605e-79	12.6519
CAGL0I01276g	8510.12	3.62101	0.216783	3.77413e-64	6.36531e-62	12.3036
CAGL0B03663g	4257.06	3.50635	0.218815	4.33763e-59	5.57386e-57	11.3636
CAGL0J00715g	3974.68	3.37291	0.631724	5.36776e-09	3.76231e-08	10.3597
CAGL0L06864g	3781.28	3.20533	0.194341	2.51601e-62	3.87969e-60	9.2236
CAGL0G06732g	74741.8	3.18496	0.223437	3.01213e-47	2.50099e-45	9.09429
CAGL0K08338g	4413.81	3.16207	0.264345	3.89366e-34	1.84334e-32	8.95113
CAGL0M03971g	1588.35	3.15767	0.163617	3.77131e-84	1.69615e-81	8.92385
CAGL0D06402g	8793.82	3.15271	0.237706	2.65455e-41	1.68548e-39	8.89327
CAGL0M01562g	27849.2	3.10963	0.181184	3.75965e-67	7.24672e-65	8.63159
CAGL0M05995g	10940.9	3.09562	0.134965	1.46112e-117	1.57713e-114	8.54818
CAGL0H02563g	5143.61	3.05675	0.136335	2.87316e-112	2.58441e-109	8.32093
CAGL0I03806g	3406.36	3.05358	0.157648	9.79042e-85	4.80353e-82	8.30269
CAGL0K06105g	2394.78	3.04595	0.228064	7.53399e-42	5.01987e-40	8.25889
CAGL0K00715g	11764.9	3.03002	0.187693	7.94577e-60	1.07208e-57	8.16822
CAGL0B01595g	525.209	2.97056	0.264686	2.0401e-30	7.80881e-29	7.8384
CAGL0E02871g	447.242	2.94496	0.224797	2.07936e-40	1.26094e-38	7.70055
CAGL0E03201g	2963.22	2.91137	0.223191	4.85542e-40	2.91163e-38	7.52333
CAGL0M02717g	153.698	2.90563	0.260226	5.52154e-30	2.05516e-28	7.49343
CAGL0C03245g	423.552	2.89565	0.196165	1.82224e-50	1.72537e-48	7.44181
CAGL0J09416g	5836.68	2.87667	0.118503	2.24413e-131	3.41316e-128	7.34453
CAGL0G01210g	4936.22	2.85612	0.161411	3.25101e-71	6.74834e-69	7.24065
CAGL0K03465g	50377.3	2.84708	0.160214	7.48926e-72	1.68415e-69	7.1954
CAGL0F07007g	6091	2.79699	0.209009	4.94861e-42	3.33846e-40	6.94988
CAGL0J04466g	4239.98	2.78784	0.618053	3.92991e-07	2.05521e-06	6.90596
CAGL0K03459g	856.7	2.78543	0.238782	1.2962e-32	5.50835e-31	6.89443
CAGL0J08316g	6289.1	2.76812	0.171266	6.79666e-60	9.40553e-58	6.81218
CAGL0C04873g	4063.02	2.75293	0.131189	4.98393e-99	3.84261e-96	6.74083
CAGL0E04004g	2099.15	2.74981	0.227481	7.50518e-35	3.7161e-33	6.72627
CAGL0I09108g	8621.72	2.72264	0.1352	2.51478e-91	1.35723e-88	6.6008
CAGL0D05280g	3350.05	2.71652	0.150235	3.94912e-74	1.01492e-71	6.57284
CAGL0G05093g	8329.58	2.71467	0.226497	3.38058e-34	1.6146e-32	6.56444
CAGL0K06127g	27.6201	2.70641	0.504838	6.88897e-09	4.73136e-08	6.52696
CAGL0G04741g	13915.4	2.69682	0.130267	2.67272e-96	1.80308e-93	6.48373
CAGL0F07359g	18467.8	2.68066	0.168322	3.067e-58	3.84944e-56	6.41149
CAGL0J02398g	1419.25	2.64709	0.137363	6.73171e-84	2.79469e-81	6.26404
CAGL0G02739g	556.241	2.62546	0.318354	1.14517e-17	1.96207e-16	6.17082
CAGL0L10912g	23551.3	2.62475	0.217515	2.86497e-34	1.38056e-32	6.16779
CAGL0I07315g	4323.26	2.60259	0.172453	1.49922e-52	1.52666e-50	6.07376
CAGL0J03762g	2129.51	2.59475	0.176154	3.21483e-50	2.94075e-48	6.04086
CAGL0D00264g	394.204	2.5936	0.268828	3.91589e-23	9.82978e-22	6.03602
CAGL0L08426g	602.834	2.59309	0.235055	2.0582e-29	7.40542e-28	6.0339
CAGL0L05434g	62672.6	2.57978	0.187695	4.1852e-44	3.05237e-42	5.97847
CAGL0H05225g	839.251	2.56742	0.168207	1.05846e-53	1.16582e-51	5.92749
CAGL0J00561g	12408.2	2.55503	0.18242	1.03065e-45	7.9463e-44	5.87679
CAGL0I08305g	4298.61	2.55226	0.171713	4.76838e-51	4.59553e-49	5.86554
CAGL0C05027g	2036.55	2.54886	0.242851	6.93544e-27	2.1762e-25	5.85174
CAGL0C02739g	4470.35	2.54346	0.218493	1.74241e-32	7.34672e-31	5.82984
CAGL0E01859g	682.869	2.51994	0.253955	2.47005e-24	6.66544e-23	5.73559
CAGL0L10868g	9837.51	2.5158	0.162842	8.84785e-55	1.016e-52	5.71916
CAGL0L05720g	532.706	2.50355	0.155605	2.58354e-59	3.40082e-57	5.6708
CAGL0G05610g	2370.74	2.50342	0.230068	8.84258e-29	3.11918e-27	5.67028
CAGL0A01001g	632.452	2.46541	0.219948	2.94559e-30	1.10398e-28	5.52283
CAGL0J10846g	22984.3	2.45936	0.179717	1.00681e-43	7.14965e-42	5.49971
CAGL0L00759g	33970.8	2.45545	0.245384	1.0933e-24	2.99519e-23	5.48486
CAGL0H08393g	15560.7	2.45368	0.165002	3.74124e-51	3.67117e-49	5.47813
CAGL0H03311g	147.512	2.42123	0.277202	2.13089e-19	4.16682e-18	5.35627
CAGL0M00550g	3136.99	2.40878	0.170154	1.44834e-46	1.16667e-44	5.31026
CAGL0G08624g	13393.2	2.40775	0.165018	2.56485e-49	2.30708e-47	5.30646
CAGL0K08184g	19508.4	2.40447	0.132838	2.5208e-74	7.16041e-72	5.2944
CAGL0K04609g	2602.76	2.36429	0.229666	5.93803e-26	1.76085e-24	5.149
CAGL0D05082g	50097.3	2.36403	0.201833	9.69213e-33	4.21842e-31	5.14807
CAGL0H08261g	2808.71	2.32912	0.128474	1.48106e-74	4.44071e-72	5.02497
CAGL0K06677g	695.848	2.32575	0.182539	2.81736e-38	1.55156e-36	5.01327
CAGL0C01243g	21865	2.31987	0.205682	7.33078e-31	2.84635e-29	4.99286
CAGL0J03058g	1710.05	2.31109	0.162528	5.80668e-47	4.74828e-45	4.96258
CAGL0I09724g	10016.7	2.30715	0.229295	7.93629e-25	2.19652e-23	4.94903
CAGL0G06050g	79.6369	2.28052	0.35482	1.00813e-11	9.68127e-11	4.85852
CAGL0F00253g	10271.1	2.28045	0.135982	3.3566e-64	5.84373e-62	4.85829
CAGL0C01595g	12731.2	2.26529	0.234518	3.26101e-23	8.26276e-22	4.8075
CAGL0M07634g	433.044	2.26137	0.256757	1.0651e-19	2.14491e-18	4.79445
CAGL0K06919g	2764.24	2.26058	0.122582	5.26804e-77	1.77698e-74	4.79183
CAGL0M09020g	208.967	2.24635	0.286387	3.34719e-16	4.93574e-15	4.74482
CAGL0E04774g	4958.71	2.23653	0.277596	5.51935e-17	8.70992e-16	4.71262
CAGL0A01430g	44988.7	2.23285	0.133741	2.92178e-63	4.77844e-61	4.70063
CAGL0F09207g	36281.4	2.22315	0.132377	2.50493e-64	4.50637e-62	4.66911
CAGL0L09273g	1346.89	2.21416	0.220244	6.99794e-25	1.9468e-23	4.64012
CAGL0G06182g	3731.02	2.21014	0.191885	9.50015e-32	3.82629e-30	4.62719
CAGL0I04554g	4719.72	2.20947	0.121926	2.74006e-74	7.39406e-72	4.62506
CAGL0D01892g	12288.6	2.19674	0.186116	3.71644e-33	1.65766e-31	4.58442
CAGL0M11902g	16727.6	2.19015	0.281655	5.95964e-16	8.64628e-15	4.56354
CAGL0J01551r	15.5454	2.18901	0.676086	9.25509e-05	0.000313558	4.55992
CAGL0G05544g	4037.84	2.18357	0.267233	2.48077e-17	4.06951e-16	4.54276
CAGL0M04059g	1746.61	2.17908	0.123282	5.74921e-71	1.1492e-68	4.52865
CAGL0J11484g	3082.32	2.17892	0.189508	1.11154e-31	4.44367e-30	4.52815
CAGL0L07766g	564.981	2.17135	0.167746	2.26705e-39	1.32992e-37	4.50444
CAGL0C04323g	6422.98	2.16254	0.258659	5.14632e-18	9.16656e-17	4.47703
CAGL0J02882g	37256.9	2.15798	0.180872	7.35413e-34	3.42157e-32	4.46291
CAGL0J09240g	24471.6	2.15671	0.221181	2.03492e-23	5.18041e-22	4.45897
CAGL0B03883g	3798.75	2.14741	0.162433	5.71026e-41	3.54233e-39	4.43031
CAGL0K12254g	18739.2	2.14364	0.149491	9.68288e-48	8.16539e-46	4.41876
CAGL0K04367g	16127.9	2.13896	0.226283	2.85813e-22	6.82535e-21	4.40446
CAGL0I09009g	3370.53	2.13699	0.243012	1.30136e-19	2.60126e-18	4.39844
CAGL0K07337g	757.703	2.13344	0.218053	1.14894e-23	3.01012e-22	4.38763
CAGL0I04246g	18366.9	2.12386	0.249939	1.68759e-18	3.10851e-17	4.35858
CAGL0C02321g	21121.7	2.11498	0.18556	3.75884e-31	1.48076e-29	4.33184
CAGL0I02574g	174852	2.09318	0.667004	0.000107833	0.00036058	4.26689
CAGL0E01837g	14966.7	2.08976	0.18464	9.61588e-31	3.70692e-29	4.25677
CAGL0J02530g	728.87	2.08749	0.178292	1.01683e-32	4.39027e-31	4.25009
CAGL0K01661g	4168.52	2.08391	0.147239	1.65067e-46	1.3101e-44	4.23956
CAGL0L00737g	1672.14	2.0209	0.145984	1.40897e-44	1.05614e-42	4.05836
CAGL0A03905g	3839.97	2.01974	0.148819	5.48833e-43	3.84682e-41	4.05511
CAGL0K03157g	429.114	2.00185	0.148041	1.07703e-42	7.45224e-41	4.00515
CAGL0I05016g	13948.9	1.99475	0.137266	6.98912e-49	6.18366e-47	3.98548
CAGL0G01122g	2513.49	1.98018	0.160763	6.81046e-36	3.46755e-34	3.94542
CAGL0D00154g	637.514	1.97686	0.227795	3.58971e-19	6.94397e-18	3.93635
CAGL0B03993g	19583.9	1.97112	0.121482	2.60613e-60	3.80144e-58	3.92072
CAGL0M11484g	33969.6	1.96861	0.124806	4.71363e-57	5.65321e-55	3.91392
CAGL0I03300g	2539.51	1.96722	0.125503	2.12663e-56	2.4951e-54	3.91013
CAGL0H01661g	208.651	1.96714	0.217502	1.46376e-20	3.17265e-19	3.90993
CAGL0B02904g	99.4455	1.96015	0.23866	2.21729e-17	3.67078e-16	3.89102
CAGL0K02145g	13724	1.9513	0.242929	1.38622e-16	2.13756e-15	3.86723
CAGL0I08591g	3092.61	1.94917	0.159423	2.14382e-35	1.07131e-33	3.86153
CAGL0H09372g	26374.5	1.92843	0.1179	9.07518e-61	1.36052e-58	3.80642
CAGL0L05786g	6430.28	1.92348	0.268648	7.59881e-14	9.0933e-13	3.79336
CAGL0E01133g	24436.5	1.92094	0.160924	8.68738e-34	4.00733e-32	3.78668
CAGL0B03839g	711.095	1.91965	0.199167	5.352e-23	1.32499e-21	3.78331
CAGL0L06138g	5168.69	1.9159	0.120845	1.35762e-57	1.66525e-55	3.7735
CAGL0M00330g	13205	1.91036	0.105377	6.85473e-74	1.68159e-71	3.75904
CAGL0H09130g	18200.1	1.89243	0.18637	3.04079e-25	8.63743e-24	3.7126
CAGL0H01639g	2027.55	1.89146	0.1421	1.87664e-41	1.22027e-39	3.71012
CAGL0K04037g	12536.5	1.88254	0.185038	2.53682e-25	7.28255e-24	3.68724
CAGL0I10340g	822.031	1.87608	0.156064	2.70155e-34	1.31354e-32	3.67076
CAGL0K12034g	33564.2	1.87236	0.217613	8.5251e-19	1.60874e-17	3.66131
CAGL0H07469g	547.775	1.86769	0.264712	1.60671e-13	1.86482e-12	3.64947
CAGL0J04158g	8817	1.86737	0.134383	8.05921e-45	6.12613e-43	3.64867
CAGL0L08470g	54.5121	1.84089	0.306902	2.02743e-10	1.68081e-09	3.58231
CAGL0I05934g	3056.28	1.83676	0.247405	1.09971e-14	1.41989e-13	3.57208
CAGL0K03069g	818.528	1.83015	0.22116	1.27229e-17	2.16611e-16	3.55575
CAGL0K10824g	5054.45	1.82493	0.204943	4.87415e-20	1.00404e-18	3.54291
CAGL0M08206g	15749.6	1.81761	0.118767	7.45587e-54	8.3832e-52	3.52497
CAGL0E02651g	566.798	1.81518	0.258752	2.19711e-13	2.50693e-12	3.51902
CAGL0G04433g	2981.6	1.81419	0.225149	7.71003e-17	1.20263e-15	3.51662
CAGL0D01056g	1647.73	1.80806	0.163693	2.32104e-29	8.29581e-28	3.5017
CAGL0H03905g	24790.2	1.80626	0.172483	1.17575e-26	3.64686e-25	3.49733
CAGL0B00902g	32128.2	1.79881	0.221766	5.01108e-17	7.97782e-16	3.47932
CAGL0M06347g	6263.22	1.79298	0.161889	1.71937e-29	6.22781e-28	3.4653
CAGL0E02255g	14053.9	1.79282	0.297089	1.53034e-10	1.28648e-09	3.46491
CAGL0M04191g	22306.5	1.78236	0.133354	2.08674e-41	1.34073e-39	3.43988
CAGL0K08800g	1273.54	1.77501	0.198929	4.80715e-20	9.9403e-19	3.4224
CAGL0J05984g	9785.57	1.77432	0.208962	1.63533e-18	3.02255e-17	3.42077
CAGL0G00550g	4464.27	1.76929	0.157275	2.58405e-30	9.82121e-29	3.40887
CAGL0F07755g	294.115	1.76885	0.163057	2.21707e-28	7.67021e-27	3.40782
CAGL0I10384g	69378.3	1.76461	0.299599	3.78585e-10	3.04958e-09	3.39782
CAGL0G02717g	2116.66	1.75764	0.196538	3.89856e-20	8.18698e-19	3.38146
CAGL0H09460g	1335.57	1.75739	0.211806	1.08753e-17	1.86924e-16	3.38086
CAGL0H03795g	10648	1.7559	0.237962	1.56702e-14	1.98993e-13	3.37736
CAGL0B00836g	2023.51	1.75539	0.222293	2.93792e-16	4.36802e-15	3.37618
CAGL0M02167g	2974.35	1.75441	0.259656	1.40348e-12	1.47941e-11	3.37388
CAGL0F03641g	2635.69	1.75421	0.220908	1.91267e-16	2.92427e-15	3.37341
CAGL0M03839g	7268.11	1.74989	0.13605	7.87783e-39	4.42882e-37	3.36334
CAGL0J07590g	2486.86	1.74822	0.185703	4.97854e-22	1.17847e-20	3.35943
CAGL0C04763g	1660.32	1.74669	0.115582	1.13463e-52	1.17762e-50	3.35589
CAGL0H08580g	1665.17	1.74228	0.186786	1.15024e-21	2.6643e-20	3.34564
CAGL0G04103g	2025.79	1.73456	0.144596	4.02689e-34	1.88984e-32	3.32779
CAGL0C01325g	11313.6	1.72274	0.159048	2.63214e-28	9.04819e-27	3.30062
CAGL0A03806g	32.6139	1.72031	0.399854	1.76537e-06	8.23485e-06	3.29507
CAGL0D01265g	8150.44	1.71932	0.847853	0.00251412	0.0063228	3.29281
CAGL0G01947g	2513.13	1.71593	0.242215	1.44429e-13	1.68355e-12	3.28509
CAGL0L10538g	3483.26	1.71103	0.13727	1.26008e-36	6.53909e-35	3.27393
CAGL0G00286g	36618.2	1.71043	0.149126	2.0605e-31	8.17685e-30	3.27258
CAGL0M11682g	7248.39	1.7087	0.539221	0.000132665	0.000436581	3.26867
CAGL0B03773g	9773.46	1.70569	0.113134	1.92119e-52	1.92012e-50	3.26185
CAGL0B04235g	112.407	1.70141	0.2206	1.40779e-15	1.94678e-14	3.25218
CAGL0L09537g	563.927	1.69971	0.2656	1.64406e-11	1.53512e-10	3.24836
CAGL0A02574g	15069.4	1.69875	0.219895	1.15021e-15	1.60406e-14	3.2462
CAGL0K04169g	2889.56	1.6843	0.101837	1.88867e-62	2.99799e-60	3.21385
CAGL0G08019g	1621.19	1.68142	0.129633	1.98817e-39	1.17914e-37	3.20742
CAGL0A03102g	2159.14	1.67806	0.209316	1.16175e-16	1.79655e-15	3.19997
CAGL0G07623g	30820.7	1.67344	0.246223	1.14768e-12	1.2217e-11	3.18974
CAGL0J00649g	8682.97	1.66868	0.102875	6.20225e-60	8.80883e-58	3.17924
CAGL0F05137g	532.641	1.66456	0.186337	4.64182e-20	9.63534e-19	3.17017
CAGL0K10890g	1194.95	1.66359	0.163527	2.94394e-25	8.40658e-24	3.16803
CAGL0K12232g	1686.31	1.65166	0.128235	6.83349e-39	3.88214e-37	3.14195
CAGL0J11176g	3303.38	1.65157	0.173597	2.08753e-22	5.02965e-21	3.14176
CAGL0E05566g	14781	1.64441	0.262935	4.32328e-11	3.89528e-10	3.12619
CAGL0F07029g	7431.91	1.64161	0.236063	4.40848e-13	4.85563e-12	3.12013
CAGL0M01694g	1326.38	1.63695	0.152177	6.32696e-28	2.12091e-26	3.11008
CAGL0G04455g	224.318	1.63126	0.189655	9.58387e-19	1.80224e-17	3.09783
CAGL0C01551g	11492.9	1.63082	0.144913	2.63775e-30	9.9552e-29	3.09688
CAGL0K10978g	4203.78	1.62785	0.158067	8.14952e-26	2.36468e-24	3.09052
CAGL0K05995g	19561.1	1.62774	0.115105	2.82282e-46	2.20793e-44	3.09029
CAGL0G02871g	188.331	1.62731	0.241255	1.68223e-12	1.74933e-11	3.08935
CAGL0I01342g	51052.7	1.62204	0.153357	5.07803e-27	1.63825e-25	3.07809
CAGL0K10736g	7318.45	1.61321	0.152223	3.57929e-27	1.18512e-25	3.05932
CAGL0J02508g	1110.4	1.61121	0.197836	4.33484e-17	6.98363e-16	3.05509
CAGL0K03443g	4042.38	1.60962	0.161089	1.938e-24	5.25597e-23	3.05171
CAGL0G01254g	12669.6	1.60749	0.187428	1.13041e-18	2.111e-17	3.04721
CAGL0H03971g	544.278	1.60553	0.211755	3.8364e-15	5.16335e-14	3.04308
CAGL0M06963g	815.958	1.60446	0.190443	4.29543e-18	7.77933e-17	3.04082
CAGL0F04279g	4862.05	1.60378	0.170666	6.56639e-22	1.54082e-20	3.03939
CAGL0L12584g	4252.38	1.60235	0.155463	7.68424e-26	2.24172e-24	3.03638
CAGL0C02233g	3152.35	1.60142	0.180778	9.44394e-20	1.91613e-18	3.03443
CAGL0K07788g	4824.06	1.59713	0.131784	9.9597e-35	4.88659e-33	3.0254
CAGL0J04004g	1884.98	1.59562	0.162574	1.13933e-23	2.99949e-22	3.02224
CAGL0A00363g	18868	1.59355	0.203523	4.56185e-16	6.67217e-15	3.01791
CAGL0L02035g	7458.68	1.58808	0.126002	2.88104e-37	1.5706e-35	3.0065
CAGL0I08745g	3068.1	1.58406	0.194464	4.40309e-17	7.07246e-16	2.99812
CAGL0C03289g	11822.9	1.58318	0.213918	1.34701e-14	1.71863e-13	2.9963
CAGL0L07810g	7316.77	1.58236	0.129345	1.45502e-35	7.33899e-34	2.99459
CAGL0J10494g	457.654	1.57467	0.303413	2.32269e-08	1.48e-07	2.97867
CAGL0K08272g	7706.15	1.57317	0.137992	5.04103e-31	1.97148e-29	2.97558
CAGL0K07183g	414.637	1.57156	0.248413	2.91649e-11	2.67692e-10	2.97227
CAGL0G05313g	9050.24	1.56897	0.125854	1.43829e-36	7.39283e-35	2.96692
CAGL0K11616g	10961.7	1.56406	0.182234	1.00567e-18	1.88459e-17	2.95684
CAGL0B00594g	20597.5	1.55484	0.144296	5.54692e-28	1.88281e-26	2.93802
CAGL0E06644g	3130.29	1.55127	0.198216	5.98582e-16	8.66098e-15	2.93075
CAGL0M12925g	876.94	1.55057	0.199232	8.49809e-16	1.21334e-14	2.92933
CAGL0E04312g	16159.3	1.54775	0.178948	6.44819e-19	1.22538e-17	2.9236
CAGL0F00935g	867.187	1.54424	0.131386	9.6024e-33	4.21335e-31	2.91651
CAGL0J04202g	14323.7	1.54328	0.227858	1.4124e-12	1.48591e-11	2.91457
CAGL0L07898g	309.203	1.54279	0.165644	1.527e-21	3.52189e-20	2.91357
CAGL0A02321g	6595.05	1.54216	0.1663	2.28806e-21	5.18852e-20	2.9123
CAGL0C01705g	14236.7	1.53948	0.219759	3.21276e-13	3.56776e-12	2.90689
CAGL0I03476g	3181.7	1.53928	0.168867	9.64141e-21	2.11523e-19	2.90649
CAGL0L08052g	1897.01	1.53749	0.115902	4.6045e-41	2.88959e-39	2.90289
CAGL0G03531g	588.674	1.53642	0.285318	8.31666e-09	5.63882e-08	2.90074
CAGL0M08426g	1638.28	1.5361	0.156685	1.32658e-23	3.45873e-22	2.90009
CAGL0H06853g	11832	1.5357	0.207604	1.21407e-14	1.55637e-13	2.89929
CAGL0J06336g	860.61	1.53103	0.148323	7.04937e-26	2.06769e-24	2.88992
CAGL0H03201g	806.009	1.52655	0.144409	5.0996e-27	1.63825e-25	2.88096
CAGL0E05434g	2350.79	1.52448	0.175202	4.22934e-19	8.12304e-18	2.87684
CAGL0D05852g	2094.05	1.52416	0.117556	2.45034e-39	1.42199e-37	2.87619
CAGL0K04257g	512.48	1.5219	0.164145	2.3438e-21	5.29268e-20	2.87169
CAGL0L11000g	1624.14	1.51994	0.121424	8.48646e-37	4.44674e-35	2.86779
CAGL0K08536g	2815.69	1.51594	0.211859	1.01379e-13	1.19988e-12	2.85984
CAGL0I02530g	2041.83	1.51556	0.22395	1.57888e-12	1.6514e-11	2.85909
CAGL0K06787g	10671.3	1.51245	0.140393	5.61677e-28	1.89461e-26	2.85293
CAGL0K09328g	14398.1	1.51003	0.111799	3.97678e-42	2.7168e-40	2.84815
CAGL0H08415g	372.912	1.50604	0.230969	8.71985e-12	8.44902e-11	2.8403
CAGL0I06050g	1164.44	1.50347	0.126455	1.72984e-33	7.84534e-32	2.83524
CAGL0M12320g	7148.71	1.50261	0.142654	7.81262e-27	2.43727e-25	2.83356
CAGL0K08162g	1352.3	1.50073	0.205556	3.57975e-14	4.43117e-13	2.82986
CAGL0H06831g	845.516	1.49846	0.166413	2.75883e-20	5.86197e-19	2.82541
CAGL0K05063r	572.539	1.49712	0.249496	2.39926e-10	1.9709e-09	2.82278
CAGL0I06116g	239.029	1.49121	0.200248	1.23188e-14	1.57547e-13	2.81124
CAGL0K05665g	5820.85	1.49063	0.257584	8.79556e-10	6.7717e-09	2.81012
CAGL0J11836g	1327.05	1.48581	0.22382	3.93555e-12	3.92609e-11	2.80074
CAGL0B02882g	103.219	1.48052	0.252103	5.45918e-10	4.31379e-09	2.7905
CAGL0I10648g	68231.5	1.48008	0.147017	1.03265e-24	2.84347e-23	2.78965
CAGL0H05203g	848.086	1.47744	0.23572	4.54902e-11	4.08503e-10	2.78455
CAGL0L09361g	52.7571	1.47298	0.358363	4.68535e-06	2.04091e-05	2.77595
CAGL0E05544r	11.0554	1.46931	0.701219	0.00325368	0.00790641	2.7689
CAGL0J11396g	80.5763	1.46852	0.291701	6.08899e-08	3.58367e-07	2.76737
CAGL0G08844g	7619.97	1.46836	0.270301	6.88614e-09	4.73136e-08	2.76706
CAGL0M11660g	12475.1	1.46727	0.194454	5.97278e-15	7.86222e-14	2.76498
CAGL0B02651g	8.11093	1.46665	0.871848	0.0070503	0.0157168	2.76379
CAGL0C01837g	743.759	1.46574	0.143977	3.26587e-25	9.22823e-24	2.76204
CAGL0G06446g	24.6567	1.4642	0.425971	6.82858e-05	0.000239	2.75911
CAGL0E05016g	14216.7	1.46161	0.149533	2.02549e-23	5.18041e-22	2.75415
CAGL0G02563g	548.826	1.45976	0.201372	5.37351e-14	6.53172e-13	2.75063
CAGL0J07502g	2814.71	1.45565	0.265021	5.27099e-09	3.70411e-08	2.7428
CAGL0I10626g	3510.36	1.45125	0.172872	6.17639e-18	1.09651e-16	2.73445
CAGL0K00847g	5624.08	1.45055	0.176596	2.87329e-17	4.68493e-16	2.73313
CAGL0M07612g	6933.89	1.44993	0.185652	7.44284e-16	1.06832e-14	2.73194
CAGL0J01375g	1142.18	1.44737	0.187498	1.54389e-15	2.12561e-14	2.72711
CAGL0L04378g	544.917	1.44307	0.238395	1.81195e-10	1.50912e-09	2.71899
CAGL0A02189g	16886.2	1.44141	0.122353	7.4254e-33	3.28483e-31	2.71587
CAGL0M04125g	2706.79	1.43811	0.137912	2.54753e-26	7.64818e-25	2.70966
CAGL0H10626g	3198.22	1.43672	0.141516	3.96439e-25	1.11437e-23	2.70705
CAGL0D02618g	2223.01	1.43598	0.197069	4.18073e-14	5.10485e-13	2.70566
CAGL0C02541g	17400.6	1.43255	0.179885	2.23473e-16	3.35957e-15	2.69923
CAGL0I01408g	6791.64	1.43077	0.16286	2.24744e-19	4.37885e-18	2.69591
CAGL0I00396g	51.2937	1.43057	0.309449	4.94474e-07	2.54159e-06	2.69554
CAGL0J01870g	7448.25	1.42893	0.14708	3.56411e-23	8.98855e-22	2.69246
CAGL0L00869g	933.907	1.42662	0.159523	4.51981e-20	9.41831e-19	2.68815
CAGL0I00748g	25488	1.41955	0.19765	8.88908e-14	1.06138e-12	2.67503
CAGL0I09284g	2791.69	1.41552	0.182618	1.25438e-15	1.74033e-14	2.66756
CAGL0B02211g	1552.44	1.41544	0.135494	2.15296e-26	6.52783e-25	2.66742
CAGL0D00990g	893.699	1.40996	0.200141	2.46208e-13	2.79156e-12	2.65729
CAGL0G00858g	2648.51	1.40954	0.1414	2.81329e-24	7.5539e-23	2.65653
CAGL0F01243g	9301.76	1.40918	0.131674	1.43086e-27	4.7669e-26	2.65586
CAGL0L09229g	4162.02	1.40556	0.171802	3.86922e-17	6.27093e-16	2.64921
CAGL0I04510g	2640.01	1.40243	0.142013	7.26891e-24	1.93253e-22	2.64346
CAGL0M00374g	2706.76	1.39852	0.148809	7.89886e-22	1.84546e-20	2.6363
CAGL0B02755g	1176.72	1.39734	0.154879	2.56631e-20	5.49617e-19	2.63416
CAGL0M01716g	3106.62	1.39386	0.131865	5.88915e-27	1.8587e-25	2.62781
CAGL0M08558g	23.7103	1.39181	0.475403	0.000387184	0.00116479	2.62409
CAGL0D00770g	10759.6	1.38936	0.177159	6.203e-16	8.95123e-15	2.61962
CAGL0M02629g	5231.74	1.38845	0.149163	1.85342e-21	4.22064e-20	2.61798
CAGL0L02079g	1454.33	1.388	0.15694	1.29422e-19	2.59662e-18	2.61715
CAGL0H00704g	16246.6	1.3879	0.167095	1.40255e-17	2.38037e-16	2.61698
CAGL0L02827g	2964.98	1.38446	0.126963	1.63836e-28	5.74171e-27	2.61074
CAGL0F05929g	371.252	1.38138	0.162385	2.57218e-18	4.68988e-17	2.60517
CAGL0J00363g	2736.87	1.37989	0.253152	6.74923e-09	4.65206e-08	2.60248
CAGL0K09218g	1486.37	1.37811	0.155905	1.37536e-19	2.71898e-18	2.59928
CAGL0I01100g	26878.3	1.36226	0.228932	4.35219e-10	3.49535e-09	2.57088
CAGL0J07920g	2029.2	1.35561	0.178962	5.94575e-15	7.84577e-14	2.55906
CAGL0L09295g	87.0411	1.35506	0.287264	3.34678e-07	1.76737e-06	2.55808
CAGL0E06600g	3544.17	1.35217	0.122318	3.13189e-29	1.11203e-27	2.55297
CAGL0K08624g	5322.71	1.35152	0.225579	2.77725e-10	2.26076e-09	2.5518
CAGL0I04700r	54.5864	1.35117	0.335099	7.34009e-06	3.08044e-05	2.55119
CAGL0K02365g	1338.14	1.34635	0.127211	5.46036e-27	1.74376e-25	2.54268
CAGL0J02706g	23.9221	1.34584	0.55314	0.00160517	0.00420947	2.54177
CAGL0L02321g	1348.81	1.34486	0.137048	1.44211e-23	3.74185e-22	2.54005
CAGL0L02607g	312.982	1.3448	0.242509	4.11088e-09	2.92311e-08	2.53995
CAGL0I07249g	1184.77	1.34282	0.276205	1.5938e-07	8.78622e-07	2.53647
CAGL0G01903g	1763.27	1.34174	0.149234	3.6587e-20	7.71329e-19	2.53457
CAGL0H03465g	178.643	1.34169	0.200043	3.00462e-12	3.01973e-11	2.53449
CAGL0C03443g	4717.27	1.34163	0.165103	6.56551e-17	1.03006e-15	2.53437
CAGL0G05566g	1412.87	1.34045	0.174694	2.46648e-15	3.33624e-14	2.5323
CAGL0M13189g	11062.8	1.3404	0.250804	1.20244e-08	8.02171e-08	2.53221
CAGL0E03674g	3998.2	1.3374	0.199928	3.27481e-12	3.27906e-11	2.52695
CAGL0G04785g	21.2603	1.33682	0.502654	0.000882955	0.00245003	2.52594
CAGL0J11110g	3025.43	1.3346	0.102979	2.85777e-39	1.64079e-37	2.52205
CAGL0L06006g	1542.65	1.33454	0.164495	7.59134e-17	1.18755e-15	2.52195
CAGL0I05390g	6444.82	1.32985	0.147982	4.04024e-20	8.45162e-19	2.51377
CAGL0E05456g	1676.93	1.3217	0.281738	3.78084e-07	1.98494e-06	2.4996
CAGL0E04356g	2417.57	1.31699	0.193439	1.47263e-12	1.54626e-11	2.49146
CAGL0G05632g	2840.56	1.31483	0.648778	0.00405863	0.00958619	2.48773
CAGL0J08547g	644.454	1.31318	0.175299	1.04699e-14	1.35831e-13	2.48488
CAGL0M12837g	35462.9	1.31207	0.166765	5.70064e-16	8.31523e-15	2.48298
CAGL0L05742g	1379.62	1.30756	0.172438	5.21314e-15	6.96419e-14	2.47523
CAGL0M07469g	2203.19	1.30701	0.12096	5.09812e-28	1.74143e-26	2.47429
CAGL0M13739g	1997.84	1.29854	0.124355	2.55081e-26	7.64818e-25	2.4598
CAGL0M09207g	309.512	1.29273	0.200288	1.62566e-11	1.52057e-10	2.44991
CAGL0C02893g	16356	1.29205	0.191063	2.02975e-12	2.07473e-11	2.44875
CAGL0K11946g	296.043	1.28986	0.17421	2.05992e-14	2.59752e-13	2.44504
CAGL0L05984g	69.9584	1.28765	0.277802	5.28569e-07	2.70141e-06	2.4413
CAGL0D05434g	3698.84	1.27851	0.203627	5.3418e-11	4.74173e-10	2.42588
CAGL0C01573g	36362.1	1.27124	0.153347	1.86257e-17	3.10257e-16	2.41368
CAGL0F00825g	2221.48	1.26929	0.179665	2.61916e-13	2.94491e-12	2.41042
CAGL0H06633g	581.111	1.2646	0.155898	8.04224e-17	1.25083e-15	2.4026
CAGL0G09449g	13273.6	1.26426	0.200427	4.48627e-11	4.0354e-10	2.40205
CAGL0M02387g	913.92	1.25701	0.208265	2.53553e-10	2.07337e-09	2.39
CAGL0F07513g	1798.18	1.25637	0.234259	1.2654e-08	8.40018e-08	2.38894
CAGL0J09944g	14919.8	1.25577	0.172461	5.73535e-14	6.92476e-13	2.38794
CAGL0C04741g	12664.7	1.25557	0.249778	7.57788e-08	4.40709e-07	2.38762
CAGL0K00341g	65.5749	1.25486	0.310055	7.91876e-06	3.30786e-05	2.38643
CAGL0M07403g	1427.28	1.25294	0.132915	6.2075e-22	1.46296e-20	2.38327
CAGL0D01276g	2718.82	1.25187	0.155943	1.64795e-16	2.5267e-15	2.38149
CAGL0L13046g	1129.1	1.25151	0.152286	3.321e-17	5.39863e-16	2.3809
CAGL0H05269g	1385.22	1.24655	0.161868	2.23389e-15	3.02922e-14	2.37273
CAGL0J03883r	1181.12	1.24625	0.260069	2.54232e-07	1.35985e-06	2.37225
CAGL0F00407g	7678.35	1.24223	0.200005	8.34233e-11	7.2269e-10	2.36563
CAGL0H04983g	2762.87	1.24001	0.158236	7.52806e-16	1.07769e-14	2.36199
CAGL0J03630g	192.135	1.23903	0.200564	1.05224e-10	9.02854e-10	2.3604
CAGL0J11308g	5049.6	1.23623	0.160282	2.05423e-15	2.79262e-14	2.35583
CAGL0I00462g	12403.5	1.23428	0.681813	0.00713151	0.0158848	2.35264
CAGL0G03993g	28.413	1.23282	0.429135	0.000559932	0.00162996	2.35026
CAGL0L10043g	6703.91	1.22925	0.173851	2.59424e-13	2.92299e-12	2.34445
CAGL0F08371g	4794.58	1.22786	0.172361	1.781e-13	2.05386e-12	2.34219
CAGL0I04180g	3664.04	1.21999	0.217831	3.50551e-09	2.52257e-08	2.32946
CAGL0D05126r	10.7172	1.21984	0.701709	0.00847726	0.0185379	2.3292
CAGL0J10296g	6171.97	1.21955	0.317729	1.87204e-05	7.34792e-05	2.32873
CAGL0M03245g	2698.17	1.21881	0.14689	1.86221e-17	3.10257e-16	2.32755
CAGL0F05329g	3128.47	1.21853	0.114703	4.20541e-27	1.37555e-25	2.3271
CAGL0M08602g	5165.43	1.21651	0.197183	1.14473e-10	9.76003e-10	2.32384
CAGL0L02761g	641.861	1.20904	0.192305	5.47248e-11	4.84975e-10	2.31184
CAGL0K12122g	781.141	1.20183	0.283478	3.57414e-06	1.59156e-05	2.30032
CAGL0F01265g	7308.87	1.20162	0.140867	2.74777e-18	4.99316e-17	2.29997
CAGL0H10142g	31074.2	1.19781	0.142601	8.01203e-18	1.4085e-16	2.29392
CAGL0J03674g	1500.73	1.19453	0.16595	1.07188e-13	1.26308e-12	2.2887
CAGL0K01771g	1669.73	1.19336	0.152152	6.99636e-16	1.00692e-14	2.28685
CAGL0J09680g	2905.91	1.1918	0.168068	2.32667e-13	2.64917e-12	2.28438
CAGL0H07645g	16.1967	1.19166	0.549895	0.00385963	0.0091845	2.28416
CAGL0K07007g	10735.4	1.18917	0.19339	1.08548e-10	9.28422e-10	2.28022
CAGL0L09691g	1356.71	1.1881	0.168861	3.52647e-13	3.90808e-12	2.27853
CAGL0J00539g	9714.79	1.18649	0.123501	1.3711e-22	3.33325e-21	2.27599
CAGL0M06831g	3792.49	1.18549	0.141255	8.56322e-18	1.49565e-16	2.27441
CAGL0K01155g	3518.07	1.18412	0.199283	4.96186e-10	3.96141e-09	2.27224
CAGL0C01793g	550.129	1.18266	0.229808	4.48396e-08	2.72829e-07	2.26995
CAGL0I07293g	499.922	1.18152	0.194564	2.24113e-10	1.84596e-09	2.26815
CAGL0G01606g	1607.72	1.17993	0.164048	1.14817e-13	1.35004e-12	2.26566
CAGL0H04147g	144.458	1.17778	0.198111	5.01927e-10	4.00133e-09	2.26229
CAGL0G05830g	8467.57	1.17479	0.222314	2.04267e-08	1.31458e-07	2.2576
CAGL0I05082g	1890.16	1.17448	0.202021	1.07257e-09	8.1876e-09	2.25711
CAGL0M05577g	1005.32	1.1742	0.141334	1.76233e-17	2.96301e-16	2.25668
CAGL0L10802g	182.816	1.17176	0.186085	5.58748e-11	4.94354e-10	2.25286
CAGL0K06259g	1787.66	1.17136	0.250661	5.03261e-07	2.58185e-06	2.25223
CAGL0G05269g	839.834	1.16466	0.307364	2.3309e-05	8.97921e-05	2.2418
CAGL0F08019g	833.438	1.16403	0.170509	1.59172e-12	1.66161e-11	2.24083
CAGL0E05654g	3637.92	1.16279	0.161201	1.00456e-13	1.19156e-12	2.2389
CAGL0F06589g	172.425	1.15813	0.232894	1.19453e-07	6.71549e-07	2.23169
CAGL0L03696g	12317.2	1.15639	0.185761	8.76496e-11	7.56871e-10	2.22899
CAGL0L09086g	629.629	1.15506	0.152121	5.80811e-15	7.68293e-14	2.22693
CAGL0G01969g	3312.21	1.15483	0.127611	2.71497e-20	5.79158e-19	2.22658
CAGL0A01870g	2116.15	1.15481	0.215411	1.49632e-08	9.82436e-08	2.22654
CAGL0L00715g	4719.42	1.15403	0.123578	1.64381e-21	3.77516e-20	2.22534
CAGL0F08217g	67.933	1.15358	0.272697	4.07858e-06	1.79838e-05	2.22465
CAGL0M01078g	1874.62	1.15301	0.167345	1.0341e-12	1.10516e-11	2.22378
CAGL0L00319g	9353.58	1.15075	0.195797	5.26169e-10	4.16995e-09	2.2203
CAGL0H01199g	2166.15	1.14695	0.169529	2.49032e-12	2.52163e-11	2.21446
CAGL0M05115g	28.2245	1.1463	0.493837	0.00281581	0.00697748	2.21345
CAGL0A04433g	3766.99	1.14625	0.217629	2.49008e-08	1.57181e-07	2.21338
CAGL0M13651g	15742.1	1.14353	0.202672	3.09132e-09	2.23644e-08	2.20921
CAGL0E05918g	1205.14	1.13825	0.167271	1.91618e-12	1.96983e-11	2.20113
CAGL0G09603g	7911.18	1.13683	0.234318	2.20572e-07	1.18686e-06	2.19897
CAGL0B04433g	4366.11	1.1364	0.149403	5.40272e-15	7.19963e-14	2.19831
CAGL0I09680g	255.816	1.13592	0.201669	3.29838e-09	2.37668e-08	2.19759
CAGL0H04631g	11884.6	1.13426	0.146474	3.35113e-15	4.52152e-14	2.19507
CAGL0K02651g	6499.28	1.13292	0.195691	1.39573e-09	1.04913e-08	2.19302
CAGL0L11132g	6454.81	1.13117	0.115279	1.97977e-23	5.11235e-22	2.19036
CAGL0G08646g	2674.16	1.12863	0.117029	1.03784e-22	2.54601e-21	2.18651
CAGL0J06138g	462.115	1.12847	0.167186	2.83773e-12	2.86266e-11	2.18627
CAGL0B03509g	7501.7	1.12317	0.152738	3.77132e-14	4.63641e-13	2.17825
CAGL0F03311g	3510.38	1.12299	0.216284	3.91791e-08	2.39739e-07	2.17798
CAGL0M00154g	1650.03	1.12242	0.234814	3.22983e-07	1.70896e-06	2.17711
CAGL0L02475g	58877.2	1.12143	0.127023	2.13028e-19	4.16682e-18	2.17562
CAGL0K07175r	115.266	1.11714	0.315286	6.8662e-05	0.000240161	2.16917
CAGL0M10153g	49.1283	1.11596	0.36459	0.00036409	0.00110331	2.1674
CAGL0M11462g	8511.76	1.1145	0.151716	4.12129e-14	5.04367e-13	2.1652
CAGL0D05566g	12244.6	1.11438	0.203458	8.29691e-09	5.63251e-08	2.16502
CAGL0M09889g	1877.16	1.10994	0.13457	2.86646e-17	4.68493e-16	2.15836
CAGL0D05170g	2689.16	1.10872	0.172919	2.83267e-11	2.60441e-10	2.15655
CAGL0H07359g	3417.67	1.10653	0.146605	8.99846e-15	1.17306e-13	2.15327
CAGL0E03740g	2561.54	1.10411	0.137334	1.96115e-16	2.98992e-15	2.14966
CAGL0I07051g	26632.8	1.10311	0.147656	1.9351e-14	2.44584e-13	2.14817
CAGL0J11506g	4475.72	1.10185	0.172116	3.31683e-11	3.02381e-10	2.1463
CAGL0K05753g	13585.4	1.09713	0.125246	4.07049e-19	7.84587e-18	2.13929
CAGL0K11374g	2136.43	1.09586	0.108597	1.26456e-24	3.4469e-23	2.1374
CAGL0I01870g	736.693	1.09581	0.161645	2.43318e-12	2.46839e-11	2.13733
CAGL0F05797g	239.233	1.0928	0.300349	4.96538e-05	0.000179612	2.13287
CAGL0H07271g	181.62	1.08861	0.232685	5.69474e-07	2.88587e-06	2.12669
CAGL0K04675g	16.9578	1.08822	0.508726	0.00483995	0.0112108	2.12612
CAGL0C00253g	1710.66	1.08757	0.159234	1.73233e-12	1.79795e-11	2.12516
CAGL0L10362g	8500.19	1.08258	0.29659	4.85187e-05	0.000176351	2.11782
CAGL0G05522g	4.53665	1.07936	1.18495	0.0247387	0.0474297	2.1131
CAGL0H10164g	87.0578	1.07915	0.260366	6.68941e-06	2.82937e-05	2.11279
CAGL0G02893g	6097.67	1.07439	0.111855	1.65015e-22	3.99366e-21	2.10583
CAGL0B04477g	1132.83	1.07247	0.142642	1.17347e-14	1.5079e-13	2.10303
CAGL0I04862g	10374.9	1.07075	0.163592	1.24694e-11	1.18066e-10	2.10052
CAGL0L07502g	39803.2	1.06814	0.183809	1.30729e-09	9.89545e-09	2.09673
CAGL0J04928g	2897.43	1.06748	0.248703	3.37651e-06	1.51103e-05	2.09576
CAGL0A03300g	178.679	1.0655	0.311927	0.000118504	0.000393822	2.0929
CAGL0J11242g	1744.43	1.06484	0.174059	1.99964e-10	1.66031e-09	2.09194
CAGL0G06028g	5310.23	1.06452	0.156321	2.07007e-12	2.11194e-11	2.09147
CAGL0K08580g	1137.18	1.0622	0.186381	2.50004e-09	1.81842e-08	2.08811
CAGL0J06314g	2977.15	1.06148	0.132956	3.07173e-16	4.55443e-15	2.08707
CAGL0F09185g	2290.02	1.05178	0.201772	3.87923e-08	2.37641e-07	2.07309
CAGL0L03377g	535.502	1.05	0.215011	2.17402e-07	1.17332e-06	2.07053
CAGL0F06083r	21.4925	1.04804	0.444456	0.00310535	0.00757667	2.06773
CAGL0I10879g	1033.52	1.04737	0.148178	2.54132e-13	2.87536e-12	2.06675
CAGL0B00572g	33.2694	1.04559	0.395627	0.00144981	0.00383559	2.06421
CAGL0F07117g	2104.63	1.04479	0.273654	2.73619e-05	0.000104288	2.06306
CAGL0H07381g	671.593	1.04342	0.197667	2.74305e-08	1.71743e-07	2.06111
CAGL0M01870g	214.708	1.04341	0.278502	3.56337e-05	0.000132906	2.06109
CAGL0G06072g	2679.55	1.04258	0.185689	4.25382e-09	3.02077e-08	2.05991
CAGL0G06688g	2120.43	1.04253	0.133058	1.03979e-15	1.45759e-14	2.05983
CAGL0H02519g	2891.63	1.04169	0.163026	3.63288e-11	3.29523e-10	2.05864
CAGL0B02233g	622.764	1.04142	0.136265	4.36641e-15	5.86207e-14	2.05825
CAGL0J07986g	155.134	1.03977	0.299147	0.000100304	0.000336865	2.0559
CAGL0D02574g	780.531	1.03043	0.190765	1.44522e-08	9.51203e-08	2.04264
CAGL0K06941g	162.347	1.02776	0.226479	1.19557e-06	5.75086e-06	2.03885
CAGL0E01815g	1096.74	1.02672	0.125014	4.87262e-17	7.78033e-16	2.03739
CAGL0M00352g	908.95	1.02459	0.153627	5.83041e-12	5.73164e-11	2.03439
CAGL0C00319g	16655	1.02307	0.128261	3.47331e-16	5.10775e-15	2.03224
CAGL0A01606g	181.594	1.02294	0.267576	2.68669e-05	0.000102474	2.03205
CAGL0D05456g	20.3253	1.0193	0.450315	0.0040998	0.00967073	2.02694
CAGL0G06160g	19.5028	1.01905	0.499812	0.00676455	0.0151361	2.02658
CAGL0A03740g	2330.65	1.01869	0.188187	1.37096e-08	9.0343e-08	2.02608
CAGL0M08690g	654.464	1.01534	0.130798	1.9617e-15	2.67356e-14	2.02137
CAGL0M05049g	6048.01	1.01306	0.11393	1.35386e-19	2.68631e-18	2.01819
CAGL0K01727g	22757.2	1.01298	0.195713	4.99186e-08	3.00055e-07	2.01807
CAGL0F01793g	103011	1.01256	0.1766	2.41629e-09	1.76943e-08	2.01749
CAGL0M06457g	7036.31	1.01158	0.153644	1.05883e-11	1.01321e-10	2.01611
CAGL0D06512g	542.85	1.01094	0.240963	5.84896e-06	2.50133e-05	2.01523
CAGL0M08580g	16.8987	1.00823	0.528591	0.00879125	0.0191702	2.01144
CAGL0G08602g	2342.52	1.00737	0.210452	3.7916e-07	1.98672e-06	2.01024
CAGL0J01914g	1314.26	1.00731	0.132715	7.45486e-15	9.76551e-14	2.01016
CAGL0D01320g	1137.31	1.00699	0.147322	1.8989e-12	1.95579e-11	2.00972
CAGL0J05126g	4330.22	1.00618	0.202626	1.53786e-07	8.50393e-07	2.00859
CAGL0G03289g	107425	1.00554	0.325301	0.000308165	0.000951467	2.0077
CAGL0J02750g	3562.12	1.00393	0.135999	3.67457e-14	4.52777e-13	2.00546
CAGL0K05027g	6559.41	-1.00033	0.117901	5.02586e-18	8.98164e-17	0.499886
CAGL0K03575g	309.622	-1.00104	0.226955	2.23693e-06	1.02311e-05	0.499638
CAGL0C00561g	274.428	-1.01132	0.198817	8.1106e-08	4.70171e-07	0.496092
CAGL0I09856g	1546.5	-1.01267	0.246677	8.21097e-06	3.41407e-05	0.495628
CAGL0H05181g	304.672	-1.021	0.206705	1.71362e-07	9.38922e-07	0.492774
CAGL0J06908g	1353.22	-1.02507	0.17185	5.2579e-10	4.16995e-09	0.491388
CAGL0L13387r	526.038	-1.02632	0.374243	0.0010789	0.00294974	0.490962
CAGL0F02695g	1487.99	-1.02974	0.229688	1.48481e-06	7.00481e-06	0.489798
CAGL0D01760g	1600.34	-1.03119	0.192127	1.68421e-08	1.09383e-07	0.489307
CAGL0J03190g	308.102	-1.03126	0.222279	7.25256e-07	3.60424e-06	0.489284
CAGL0G00704g	196.815	-1.03204	0.175444	8.85927e-10	6.81104e-09	0.489019
CAGL0J11418g	307.855	-1.03239	0.188434	9.21108e-09	6.21403e-08	0.488901
CAGL0L10015g	734.15	-1.03562	0.160799	2.54486e-11	2.35181e-10	0.487807
CAGL0I04125g	564.292	-1.03589	0.162434	3.29458e-11	3.0086e-10	0.487715
CAGL0I02156g	2944.68	-1.03814	0.174217	5.02815e-10	4.00249e-09	0.486954
CAGL0M03025g	315.145	-1.03957	0.25512	9.17743e-06	3.79836e-05	0.486472
CAGL0G07447g	383.762	-1.04004	0.166088	8.23877e-11	7.14866e-10	0.486315
CAGL0G03333g	126.278	-1.04138	0.222912	6.1872e-07	3.10783e-06	0.485864
CAGL0C01683g	2242.1	-1.04616	0.106523	1.992e-23	5.11944e-22	0.484255
CAGL0F00583g	1578.79	-1.04787	0.16671	6.8604e-11	5.98151e-10	0.483681
CAGL0H02123g	1167.8	-1.04905	0.190639	7.62282e-09	5.21424e-08	0.483286
CAGL0L08294g	692.845	-1.04907	0.185083	3.04018e-09	2.20239e-08	0.483279
CAGL0K06017g	879.817	-1.04916	0.137678	5.43667e-15	7.22703e-14	0.483249
CAGL0D06622g	1152.85	-1.04946	0.204469	5.83494e-08	3.44919e-07	0.48315
CAGL0F08195g	21.5766	-1.05786	0.472183	0.00391057	0.00928524	0.480343
CAGL0M12727g	1870.09	-1.05795	0.217734	2.47836e-07	1.32959e-06	0.480313
CAGL0M09317g	1342.53	-1.0597	0.1721	1.51522e-10	1.27577e-09	0.479731
CAGL0J11330g	398.302	-1.06265	0.246557	3.10867e-06	1.39696e-05	0.478753
CAGL0K02959g	584.678	-1.06549	0.1471	9.18575e-14	1.09197e-12	0.477809
CAGL0H05775g	648.438	-1.0655	0.196768	1.21604e-08	8.10241e-08	0.477805
CAGL0L03333g	267.335	-1.06871	0.162871	1.1152e-11	1.05964e-10	0.476745
CAGL0E04400g	694.98	-1.06902	0.228282	5.46105e-07	2.78161e-06	0.476644
CAGL0M03993g	1233.72	-1.06982	0.13319	2.00257e-16	3.03592e-15	0.476379
CAGL0I01804g	977.896	-1.07156	0.211954	8.34663e-08	4.82816e-07	0.475805
CAGL0E04444g	779.672	-1.07319	0.150677	2.18377e-13	2.497e-12	0.475267
CAGL0C03311g	213.266	-1.07457	0.182226	7.68617e-10	5.9601e-09	0.474811
CAGL0J07832g	984.605	-1.07484	0.1819	6.77445e-10	5.2988e-09	0.474723
CAGL0G02981r	17.1163	-1.07697	0.538591	0.00650961	0.014608	0.474025
CAGL0H10604g	8220.58	-1.07818	0.114399	8.63592e-22	2.00897e-20	0.473625
CAGL0K01375g	453.427	-1.07884	0.247365	2.4044e-06	1.09414e-05	0.47341
CAGL0D02090g	45822	-1.08169	0.144767	1.50464e-14	1.91523e-13	0.472476
CAGL0J09922g	18943.2	-1.08485	0.153192	2.97033e-13	3.30534e-12	0.471441
CAGL0I06534g	1627.62	-1.08768	0.207143	2.88503e-08	1.79798e-07	0.470517
CAGL0L01529g	191.512	-1.08828	0.259463	5.07191e-06	2.1916e-05	0.47032
CAGL0H05005g	2857.06	-1.08901	0.139662	1.4104e-15	1.94678e-14	0.470082
CAGL0H02695g	7392.53	-1.09137	0.205584	2.102e-08	1.34893e-07	0.469317
CAGL0L06996g	101.925	-1.09397	0.25656	3.79595e-06	1.68062e-05	0.46847
CAGL0E03938g	45308.6	-1.09521	0.130875	1.16092e-17	1.98276e-16	0.468066
CAGL0G09955g	2494.43	-1.0957	0.124259	2.28286e-19	4.43188e-18	0.467908
CAGL0I02112g	672.089	-1.09696	0.172316	3.74176e-11	3.38831e-10	0.467502
CAGL0I10901g	425.097	-1.10235	0.210345	3.07815e-08	1.90951e-07	0.465757
CAGL0B04697g	935.183	-1.10343	0.151027	5.41404e-14	6.56619e-13	0.465408
CAGL0D05412g	1821.07	-1.10475	0.207934	2.00565e-08	1.29325e-07	0.464983
CAGL0A04301g	1082.67	-1.1108	0.203986	9.66003e-09	6.48448e-08	0.463038
CAGL0K02453g	512.717	-1.11387	0.153404	6.82356e-14	8.18372e-13	0.462053
CAGL0K08426g	2420.6	-1.11411	0.123261	3.07634e-20	6.51097e-19	0.461977
CAGL0M07491g	141.125	-1.11656	0.277426	1.01619e-05	4.16746e-05	0.461193
CAGL0L05412g	693.119	-1.11702	0.139437	2.18242e-16	3.29009e-15	0.461044
CAGL0B03311g	1566.41	-1.12131	0.240178	5.44056e-07	2.7753e-06	0.459675
CAGL0K11550g	676.69	-1.12768	0.129695	6.73454e-19	1.27531e-17	0.457651
CAGL0K05467g	706.651	-1.128	0.156742	1.18639e-13	1.39194e-12	0.457549
CAGL0G09581g	4815.77	-1.12807	0.226423	1.09559e-07	6.2045e-07	0.457528
CAGL0K06765g	145.875	-1.13213	0.232796	2.10874e-07	1.14037e-06	0.456243
CAGL0B03949g	257.378	-1.13336	0.324538	7.75972e-05	0.000268747	0.455852
CAGL0B03091g	440.597	-1.13403	0.229042	1.3301e-07	7.42351e-07	0.455642
CAGL0M12034g	267884	-1.1348	0.242305	3.77213e-07	1.9823e-06	0.455399
CAGL0F02563g	2863.13	-1.13557	0.154	2.68994e-14	3.35279e-13	0.455157
CAGL0J06622g	332.273	-1.13724	0.181109	6.17916e-11	5.43142e-10	0.454628
CAGL0H03619g	1907.05	-1.13726	0.251497	1.05702e-06	5.12097e-06	0.454621
CAGL0I10791g	620.65	-1.13824	0.244661	5.71378e-07	2.8928e-06	0.454314
CAGL0G07315g	1804.28	-1.13922	0.255057	1.32947e-06	6.33289e-06	0.454006
CAGL0D02310g	1025.89	-1.13962	0.194331	8.1284e-10	6.27596e-09	0.453879
CAGL0H09966g	504.888	-1.1408	0.375584	0.000359803	0.00109277	0.453509
CAGL0H05049g	785.062	-1.14535	0.173656	7.75111e-12	7.52387e-11	0.452081
CAGL0B01166g	2037.7	-1.14722	0.136584	8.3742e-18	1.46739e-16	0.451494
CAGL0H05379g	4776.07	-1.14793	0.279426	6.9789e-06	2.94029e-05	0.451271
CAGL0H05885g	455.485	-1.15057	0.169184	1.84529e-12	1.90786e-11	0.450447
CAGL0H00803g	1350.87	-1.15241	0.161661	1.82875e-13	2.10443e-12	0.449874
CAGL0J07128g	2308.67	-1.15335	0.129633	1.06108e-19	2.14482e-18	0.449579
CAGL0H07535g	912.651	-1.15379	0.134294	1.58062e-18	2.93148e-17	0.449444
CAGL0H02387g	10886.9	-1.15513	0.23266	1.14878e-07	6.47178e-07	0.449026
CAGL0M13277g	2463.87	-1.15546	0.184381	6.4988e-11	5.69383e-10	0.448922
CAGL0A04653g	468.079	-1.15607	0.154076	1.16771e-14	1.50409e-13	0.448734
CAGL0G07953g	351.462	-1.1583	0.251446	6.75983e-07	3.37179e-06	0.448041
CAGL0I05104g	382.29	-1.15943	0.174005	4.86239e-12	4.82396e-11	0.447689
CAGL0H09834g	6104.77	-1.16061	0.139824	1.80804e-17	3.03043e-16	0.447322
CAGL0H00847g	470.877	-1.16285	0.171133	1.98835e-12	2.03914e-11	0.44663
CAGL0F04763g	476.249	-1.1681	0.146775	3.143e-16	4.64733e-15	0.445007
CAGL0G05357g	1460.68	-1.1685	0.170457	1.24736e-12	1.3226e-11	0.444884
CAGL0K06061g	11799	-1.16974	0.126464	5.74269e-21	1.26503e-19	0.444502
CAGL0M03003g	217.669	-1.16998	0.233797	9.83641e-08	5.63557e-07	0.444427
CAGL0G02387g	492.32	-1.17114	0.196054	4.10239e-10	3.29964e-09	0.444071
CAGL0E02827g	374.895	-1.1717	0.156031	1.05845e-14	1.36989e-13	0.443897
CAGL0G09801g	203.283	-1.17264	0.255034	7.2834e-07	3.61624e-06	0.443609
CAGL0I05852g	1600.43	-1.17429	0.195344	3.28677e-10	2.6555e-09	0.443101
CAGL0K07315g	488.203	-1.17634	0.253035	5.39923e-07	2.75683e-06	0.442473
CAGL0D03696g	1166.06	-1.1827	0.142908	2.24239e-17	3.70097e-16	0.440526
CAGL0K04147g	911.124	-1.18497	0.187697	4.60078e-11	4.11943e-10	0.439833
CAGL0E02315g	875.314	-1.18541	0.214861	5.7123e-09	3.97798e-08	0.439701
CAGL0M07898g	745.907	-1.18633	0.163343	6.62262e-14	7.96042e-13	0.43942
CAGL0I00418g	41794.3	-1.18831	0.218317	8.64756e-09	5.84848e-08	0.438815
CAGL0K02431g	1069.63	-1.19003	0.187108	3.42173e-11	3.11418e-10	0.438294
CAGL0G05511g	1602.94	-1.19169	0.197174	2.59647e-10	2.11999e-09	0.437791
CAGL0M08338g	746.786	-1.19536	0.210187	2.11791e-09	1.5658e-08	0.436677
CAGL0G04895g	2472.98	-1.19719	0.159496	1.03438e-14	1.3452e-13	0.436124
CAGL0C02101g	443.501	-1.19775	0.148984	1.59524e-16	2.45285e-15	0.435955
CAGL0C04587g	3572.64	-1.19795	0.195334	1.42911e-10	1.20703e-09	0.435893
CAGL0L13178g	560.391	-1.20021	0.175783	1.39433e-12	1.47264e-11	0.435211
CAGL0F00605g	42094.5	-1.20024	0.194359	1.018e-10	8.74861e-10	0.435203
CAGL0L10780g	5260.44	-1.2008	0.254988	4.09738e-07	2.13864e-06	0.435034
CAGL0H03421g	294.743	-1.20087	0.179835	4.16037e-12	4.14271e-11	0.435012
CAGL0H03531g	1529.07	-1.20269	0.195895	1.37139e-10	1.16192e-09	0.434465
CAGL0I08481g	749.428	-1.20355	0.238689	7.27853e-08	4.25132e-07	0.434207
CAGL0F02035g	110.505	-1.20415	0.22424	1.29559e-08	8.57952e-08	0.434024
CAGL0I09086g	3077.16	-1.20997	0.152014	2.88164e-16	4.29619e-15	0.432279
CAGL0J06930g	1442.13	-1.2103	0.181474	4.24165e-12	4.21587e-11	0.432178
CAGL0L01925g	11702.6	-1.21541	0.184202	6.80724e-12	6.63153e-11	0.430652
CAGL0K11968g	2007.17	-1.21705	0.155754	9.21643e-16	1.30212e-14	0.430161
CAGL0I03520g	210.246	-1.21854	0.23421	3.01975e-08	1.8776e-07	0.429718
CAGL0F04125g	998.157	-1.22631	0.161749	5.61166e-15	7.44131e-14	0.427409
CAGL0F04939g	1072.08	-1.2331	0.146465	1.00689e-17	1.74733e-16	0.425404
CAGL0D03652g	331.475	-1.2331	0.155951	4.34809e-16	6.37681e-15	0.425401
CAGL0L08068g	1175.95	-1.23388	0.141451	4.47133e-19	8.55737e-18	0.425173
CAGL0C02981g	6221.05	-1.23634	0.193191	2.46748e-11	2.28422e-10	0.424448
CAGL0L11066g	751.363	-1.2367	0.189047	9.93732e-12	9.56002e-11	0.424342
CAGL0G06226g	263.809	-1.23723	0.199208	7.5428e-11	6.56589e-10	0.424188
CAGL0G09339g	994.357	-1.23883	0.151669	5.13315e-17	8.14812e-16	0.423717
CAGL0F07183g	960.504	-1.23997	0.175802	2.78529e-13	3.11871e-12	0.423383
CAGL0G08085g	401.595	-1.26777	0.206542	1.30091e-10	1.10567e-09	0.415302
CAGL0L09471g	638.479	-1.26818	0.172494	3.07514e-14	3.82409e-13	0.415183
CAGL0G07513g	702.256	-1.27214	0.246426	3.53358e-08	2.17951e-07	0.414046
CAGL0K11341g	397.07	-1.27246	0.252563	6.82886e-08	3.99733e-07	0.413953
CAGL0H02805g	464.048	-1.27478	0.212765	3.23035e-10	2.61775e-09	0.413288
CAGL0I04312g	2497.12	-1.2879	0.192004	2.97582e-12	2.99636e-11	0.409547
CAGL0B01903g	757.548	-1.2895	0.180337	1.28572e-13	1.50196e-12	0.409093
CAGL0I02750g	1484.76	-1.2978	0.153835	4.98943e-18	8.94617e-17	0.406745
CAGL0A01089g	21763.5	-1.30386	0.257282	5.68814e-08	3.36611e-07	0.40504
CAGL0G01298g	566.431	-1.30688	0.155883	7.95037e-18	1.40223e-16	0.404195
CAGL0H04037g	3025.76	-1.30759	0.217641	2.67688e-10	2.18235e-09	0.403995
CAGL0K11462g	8082.29	-1.30999	0.177765	2.51737e-14	3.15226e-13	0.403324
CAGL0M03773g	1189.2	-1.31219	0.201511	1.0876e-11	1.03706e-10	0.402708
CAGL0K03113g	324.229	-1.3134	0.224669	7.03646e-10	5.47991e-09	0.402373
CAGL0C00495g	269.003	-1.31617	0.170301	1.58774e-15	2.18041e-14	0.4016
CAGL0G07821g	356.838	-1.31656	0.205067	1.9377e-11	1.80307e-10	0.401492
CAGL0I01188g	2025.61	-1.31958	0.133149	4.83593e-24	1.29206e-22	0.400653
CAGL0F06963g	250.017	-1.32613	0.205093	1.4476e-11	1.36347e-10	0.398836
CAGL0L10824g	1160.13	-1.33552	0.237322	2.44707e-09	1.78955e-08	0.39625
CAGL0M05621g	637.419	-1.33626	0.147599	2.16879e-20	4.66334e-19	0.396047
CAGL0H02453g	1621.14	-1.34329	0.189075	1.69133e-13	1.95462e-12	0.394122
CAGL0H02541g	153.394	-1.34369	0.227914	5.1339e-10	4.08066e-09	0.394011
CAGL0J03124g	2474.8	-1.34761	0.190896	2.34036e-13	2.65914e-12	0.392943
CAGL0H07579g	11683.3	-1.35348	0.145294	1.82069e-21	4.16368e-20	0.391346
CAGL0A02992g	472.114	-1.361	0.240783	2.08668e-09	1.54483e-08	0.389311
CAGL0E04224g	330.659	-1.36822	0.217761	4.71475e-11	4.20587e-10	0.387368
CAGL0H08712g	564.274	-1.37108	0.267424	3.86846e-08	2.37251e-07	0.386602
CAGL0F00649g	236.266	-1.37671	1.13028	0.00999878	0.0215337	0.385097
CAGL0M11066g	157.302	-1.37728	0.238702	1.1264e-09	8.56223e-09	0.384944
CAGL0C04807g	1135.15	-1.38645	0.228977	1.82921e-10	1.52115e-09	0.382504
CAGL0M02783g	1309.86	-1.394	0.198412	2.84142e-13	3.17498e-12	0.380509
CAGL0J09834g	813.852	-1.39631	0.17794	5.77976e-16	8.40791e-15	0.379899
CAGL0M10219g	671.452	-1.41152	0.241435	6.46868e-10	5.07434e-09	0.375916
CAGL0C04136g	4667.01	-1.41336	0.171486	1.95746e-17	3.25059e-16	0.375435
CAGL0E02387g	306.378	-1.41709	0.205178	6.40999e-13	6.91895e-12	0.374467
CAGL0L03652g	529.42	-1.42032	0.226552	4.63777e-11	4.14405e-10	0.373629
CAGL0H08327g	148697	-1.4217	0.250952	2.57426e-09	1.86989e-08	0.373272
CAGL0M08448g	508.054	-1.4225	0.224815	3.25055e-11	2.97343e-10	0.373065
CAGL0A04565g	1510.58	-1.42374	0.146878	4.38372e-23	1.09532e-21	0.372745
CAGL0G07249g	775.418	-1.43944	0.155666	2.97236e-21	6.65636e-20	0.368709
CAGL0K07117g	909.395	-1.44212	0.185298	9.0167e-16	1.27725e-14	0.368027
CAGL0A03828g	323.102	-1.44364	0.272514	1.44805e-08	9.51904e-08	0.36764
CAGL0D00176g	9642.08	-1.4447	0.104508	2.41542e-44	1.78576e-42	0.367369
CAGL0I10604g	210.095	-1.4479	0.199874	5.37264e-14	6.53172e-13	0.366554
CAGL0G04851g	4238.61	-1.45096	0.157239	3.57085e-21	7.9308e-20	0.365779
CAGL0J07480g	726.335	-1.45284	0.182407	2.16382e-16	3.27118e-15	0.365301
CAGL0H08602g	810.34	-1.4561	0.187359	9.94893e-16	1.39829e-14	0.364476
CAGL0H05907g	642.632	-1.46044	0.211005	5.50576e-13	6.0273e-12	0.363383
CAGL0A01980g	587.6	-1.47506	0.194899	4.58855e-15	6.14501e-14	0.359718
CAGL0E01353g	1323.84	-1.47641	0.18079	3.94803e-17	6.37949e-16	0.359383
CAGL0H06523g	570.164	-1.47648	0.186125	2.68168e-16	4.02029e-15	0.359365
CAGL0J08184g	3751.97	-1.47695	0.220091	2.33455e-12	2.37728e-11	0.359247
CAGL0F00341g	71.0273	-1.4782	0.291494	4.95746e-08	2.99278e-07	0.358935
CAGL0I01210g	284.375	-1.4868	0.187481	2.78148e-16	4.15835e-15	0.356804
CAGL0G02695g	428.115	-1.48915	0.226219	5.88502e-12	5.77481e-11	0.356224
CAGL0K11440g	3669.75	-1.49638	0.181959	2.4166e-17	3.97634e-16	0.354441
CAGL0I05764g	671.377	-1.50082	0.295625	4.37956e-08	2.67079e-07	0.353352
CAGL0B03575g	585.645	-1.52075	0.131069	5.01621e-32	2.0666e-30	0.348504
CAGL0K02475g	1439.47	-1.52925	0.155525	9.66277e-24	2.55637e-22	0.346459
CAGL0B02794g	5317.28	-1.5372	0.137804	8.25642e-30	3.05205e-28	0.344553
CAGL0I08987g	1044.71	-1.53757	0.248226	6.56142e-11	5.73938e-10	0.344465
CAGL0D00528g	4541.95	-1.54208	0.234262	5.23082e-12	5.17046e-11	0.34339
CAGL0H01573g	153.055	-1.54485	0.212229	3.87565e-14	4.75383e-13	0.342732
CAGL0F04895g	21004.1	-1.55163	0.160678	5.20992e-23	1.29576e-21	0.341126
CAGL0I09592g	957.963	-1.55533	0.185766	6.56737e-18	1.1621e-16	0.340252
CAGL0D05786g	234.514	-1.56751	0.183629	1.69368e-18	3.10912e-17	0.337389
CAGL0J06424g	1092.91	-1.56876	0.169956	3.23782e-21	7.22087e-20	0.337097
CAGL0F04719g	6037.74	-1.57854	0.253831	6.21034e-11	5.44995e-10	0.334821
CAGL0H00594g	553.202	-1.58024	0.19509	6.26012e-17	9.85011e-16	0.334426
CAGL0G00726g	1548.59	-1.59561	0.169002	4.2237e-22	1.0042e-20	0.330883
CAGL0G00682g	1154.17	-1.59947	0.134245	1.18507e-33	5.4202e-32	0.329999
CAGL0B04675g	786.583	-1.60024	0.321304	6.56126e-08	3.84485e-07	0.329822
CAGL0J02684g	2476.25	-1.60901	0.167024	6.54662e-23	1.61334e-21	0.327824
CAGL0M12947g	10908.8	-1.61179	0.177269	1.04691e-20	2.28752e-19	0.327193
CAGL0H01023g	145.188	-1.61484	0.250123	1.2508e-11	1.18224e-10	0.326501
CAGL0I07733g	481.672	-1.62017	0.240636	1.84895e-12	1.90799e-11	0.325297
CAGL0L07370g	590.423	-1.63127	0.212267	1.6941e-15	2.32058e-14	0.322805
CAGL0B01188g	595.094	-1.63405	0.180345	1.17735e-20	2.56217e-19	0.322183
CAGL0I07491g	1096.96	-1.63585	0.237363	5.90907e-13	6.42969e-12	0.321781
CAGL0D04268g	519.573	-1.67282	0.189736	1.33872e-19	2.66608e-18	0.31364
CAGL0K03421g	4611.72	-1.69297	0.219067	1.06921e-15	1.49496e-14	0.30929
CAGL0H02233g	519.54	-1.69479	0.162557	2.00585e-26	6.11615e-25	0.308901
CAGL0E06380g	959.404	-1.70323	0.185453	4.52142e-21	1.00009e-19	0.307097
CAGL0C04917g	1469.03	-1.70809	0.244204	2.55552e-13	2.88538e-12	0.306066
CAGL0K06633g	296.32	-1.71483	0.262199	6.08683e-12	5.94044e-11	0.304639
CAGL0K05863g	1520.72	-1.71749	0.283687	1.36569e-10	1.1589e-09	0.304078
CAGL0K08844g	4695.72	-1.72662	0.29852	6.85987e-10	5.35011e-09	0.302159
CAGL0E06028g	475.108	-1.7331	0.223261	8.84097e-16	1.25565e-14	0.300804
CAGL0K07480g	10149.7	-1.73419	0.254182	9.93678e-13	1.06406e-11	0.300578
CAGL0F08239g	2755.12	-1.74578	0.150796	5.26104e-32	2.15105e-30	0.298172
CAGL0J09790g	1383.86	-1.75037	0.210781	9.85339e-18	1.71544e-16	0.297226
CAGL0M04367g	511.63	-1.75322	0.198096	9.20237e-20	1.87416e-18	0.296638
CAGL0F02079g	517.807	-1.78148	0.209959	2.27572e-18	4.1634e-17	0.290884
CAGL0H06545g	1013.34	-1.78235	0.259402	6.14542e-13	6.66e-12	0.29071
CAGL0D01034g	11391.4	-1.83737	0.120708	2.45178e-53	2.64645e-51	0.279831
CAGL0F01463g	10263	-1.88239	0.178571	5.04504e-27	1.63825e-25	0.271234
CAGL0L09581g	200.172	-1.90033	0.262313	3.66555e-14	4.527e-13	0.267882
CAGL0A04829g	77914.7	-1.90842	0.18543	6.6936e-26	1.97406e-24	0.266383
CAGL0I01232g	803.92	-1.92403	0.184309	1.57201e-26	4.82053e-25	0.263518
CAGL0B01012g	377.49	-1.92675	1.78536	0.00547285	0.0124892	0.263021
CAGL0J11748g	13658.5	-1.93005	0.133906	3.83771e-48	3.34067e-46	0.262419
CAGL0K01793g	1086.06	-1.95266	0.148195	1.11771e-40	6.85486e-39	0.25834
CAGL0G08668g	591.288	-1.95546	0.185013	3.92989e-27	1.29327e-25	0.257839
CAGL0I04796g	1721.43	-1.96693	0.30159	5.53998e-12	5.45607e-11	0.255796
CAGL0C04411g	6207.3	-1.97151	0.168443	1.07339e-32	4.59768e-31	0.254985
CAGL0C05115g	2362.95	-1.98335	0.240611	1.42045e-17	2.40318e-16	0.252902
CAGL0G06666g	677.156	-1.99057	0.226685	1.46863e-19	2.89278e-18	0.251639
CAGL0L11990g	471.456	-2.00935	0.392513	2.35181e-08	1.49457e-07	0.248386
CAGL0I08723g	574.502	-2.02042	0.191776	5.60438e-27	1.77923e-25	0.246487
CAGL0M06677g	1123.16	-2.05149	0.203195	4.8933e-25	1.36835e-23	0.241234
CAGL0J10978g	340.475	-2.07727	0.233704	5.49425e-20	1.12747e-18	0.236963
CAGL0F04323g	360.394	-2.11768	0.22367	2.84172e-22	6.81634e-21	0.230417
CAGL0B04367g	699.973	-2.12432	0.22284	1.22191e-22	2.98401e-21	0.229359
CAGL0C02211g	1102.7	-2.13561	0.185143	7.69098e-32	3.12092e-30	0.227571
CAGL0D04642g	184.737	-2.13646	0.208328	1.05944e-25	3.05765e-24	0.227437
CAGL0C04389g	4961.59	-2.18824	0.189234	4.40605e-32	1.84337e-30	0.219419
CAGL0F01485g	4969.57	-2.19943	0.198216	1.05429e-29	3.87074e-28	0.217724
CAGL0F08261g	2674.39	-2.20875	0.26656	1.02913e-17	1.7802e-16	0.216321
CAGL0K10626g	9628.46	-2.22246	0.246414	1.69968e-20	3.66928e-19	0.214276
CAGL0H09504g	3026.98	-2.2334	0.163191	5.1074e-44	3.67529e-42	0.212657
CAGL0K12848g	4285.09	-2.25186	0.14836	3.96254e-53	4.1933e-51	0.209953
CAGL0E02233g	1102.45	-2.28582	0.154907	2.24797e-50	2.09177e-48	0.205068
CAGL0L10648g	888.825	-2.37612	0.190316	7.65447e-37	4.05011e-35	0.192626
CAGL0B01507g	486.139	-2.40753	0.232787	3.36902e-26	1.00456e-24	0.188478
CAGL0K11506g	267.104	-2.43053	0.224426	2.10974e-28	7.34597e-27	0.185497
CAGL0H05137g	11114.2	-2.46223	0.571048	1.02153e-06	4.96684e-06	0.181465
CAGL0H09438g	146.503	-2.56494	0.277982	2.71966e-21	6.11585e-20	0.168996
CAGL0K00605g	344.071	-2.5976	0.180572	5.53119e-48	4.73839e-46	0.165214
CAGL0H09592g	3058.06	-2.66444	0.23064	4.96485e-32	2.06117e-30	0.157733
CAGL0H09614g	3459.92	-2.87565	0.229921	4.44367e-37	2.3745e-35	0.136252
CAGL0M06655g	806.326	-3.08966	0.241235	1.03513e-38	5.75938e-37	0.117468
CAGL0M03377g	10277.2	-3.25134	0.243557	1.1416e-41	7.5137e-40	0.105014
CAGL0D02662g	2095.28	-3.69642	1.25938	9.49834e-05	0.000320792	0.0771375
CAGL0D02640g	2100.56	-3.69898	1.2584	9.39274e-05	0.000317424	0.077001
CAGL0D01716g	616.318	-3.84244	0.306392	3.28884e-37	1.77499e-35	0.0697122
CAGL0M05401g	196.304	-4.14373	0.376165	1.23139e-29	4.49042e-28	0.0565734
CAGL0E01727g	19865	-6.17749	1.13969	2.02932e-09	1.5065e-08	0.0138163

## Sheet: YPD_NRZ-2016-252 vs. CBS138
gene_id	baseMean	log2FoldChange	lfcSE	pvalue	padj	FoldChange
CAGL0A01089g	16991.1	6.24405	0.245489	7.23056e-144	1.18406e-141	75.7961
CAGL0M12947g	8969.1	5.91158	0.165725	7.96225e-280	6.14686e-277	60.1952
CAGL0D02640g	2167.23	5.84548	1.1632	2.22014e-08	4.86127e-08	57.4995
CAGL0D02662g	2161.78	5.84112	1.16389	2.29822e-08	5.02614e-08	57.326
CAGL0G01738g	2000.98	5.30321	0.295373	3.37277e-73	1.257e-71	39.4844
CAGL0F08261g	2427.06	5.24783	0.218102	4.52928e-129	6.11906e-127	37.9974
CAGL0H10076g	36396	5.09415	0.162985	2.07483e-215	7.47491e-213	34.158
CAGL0E01727g	21287	5.0818	1.14585	4.30376e-07	8.63949e-07	33.8668
CAGL0F01485g	4512.21	4.90572	0.259602	8.72392e-81	4.02941e-79	29.9757
CAGL0K10164g	9262.36	4.89863	0.209822	1.38258e-121	1.62424e-119	29.8288
CAGL0K03421g	3932.97	4.6814	0.214193	4.8961e-107	4.33746e-105	25.6592
CAGL0F04631g	348.348	4.6173	0.22671	5.02663e-93	3.31267e-91	24.5441
CAGL0I05148g	2842.5	4.5141	0.134699	2.69404e-247	1.45586e-244	22.8496
CAGL0K05687g	642.125	4.42735	0.673864	3.19979e-12	8.75083e-12	21.5161
CAGL0C03740g	2094.66	4.40159	0.322472	1.41407e-43	1.63633e-42	21.1354
CAGL0K08844g	4088.16	4.3474	0.345174	1.4597e-37	1.32131e-36	20.3563
CAGL0J04202g	3982.29	4.33756	0.193657	2.82779e-112	2.77844e-110	20.2179
CAGL0L03696g	4216.88	4.26749	0.201347	9.13904e-101	6.85936e-99	19.2593
CAGL0H02387g	8553.07	4.21221	0.256225	7.44727e-62	1.88061e-60	18.5354
CAGL0M03377g	10464.1	4.20374	0.30381	1.31331e-44	1.60933e-43	18.4269
CAGL0I05610g	1667.9	4.19775	0.68599	6.13058e-11	1.55611e-10	18.3505
CAGL0C01397g	2504.57	4.17003	0.554409	3.62894e-15	1.16315e-14	18.0013
CAGL0H08844g	8718.46	4.15436	0.126673	5.31167e-237	2.20802e-234	17.8069
CAGL0M04763g	494.573	4.09355	0.243774	2.39737e-64	6.78293e-63	17.0718
CAGL0E05632g	2674.47	4.04831	0.796175	2.29284e-08	5.0164e-08	16.5448
CAGL0E06380g	834.417	4.04317	0.243449	5.2839e-63	1.42771e-61	16.486
CAGL0F04807g	1844.62	4.03253	0.232478	1.5944e-68	5.12864e-67	16.3648
CAGL0I01100g	8348.2	4.00537	0.20555	1.34563e-85	7.1998e-84	16.0597
CAGL0D00946g	1661.8	3.99654	0.120685	1.46248e-241	6.58603e-239	15.9617
CAGL0J05830g	3465.35	3.96661	0.344455	9.34169e-32	6.43089e-31	15.6339
CAGL0F07865g	3349.96	3.95694	0.170367	1.88144e-120	2.03346e-118	15.5295
CAGL0F07777g	1256.48	3.93737	0.193833	8.54677e-93	5.49842e-91	15.3202
CAGL0E05148g	3815.27	3.87331	0.142665	2.0258e-163	4.9761e-161	14.6549
CAGL0M12474g	465.995	3.84657	0.267483	5.9863e-48	8.55819e-47	14.3858
CAGL0I04994g	15565.5	3.81214	0.306477	1.65259e-36	1.43118e-35	14.0465
CAGL0C04323g	1311.56	3.73698	0.304429	1.04395e-35	8.733e-35	13.3334
CAGL0K12760g	1882.4	3.72102	0.111866	1.31931e-243	6.48141e-241	13.1868
CAGL0C02321g	4495.99	3.7158	0.189928	2.61415e-86	1.44151e-84	13.1392
CAGL0L07480g	4925.16	3.7146	0.170015	7.04318e-107	6.13892e-105	13.1282
CAGL0D03894g	3586.89	3.71118	0.26401	6.15695e-46	8.03675e-45	13.0972
CAGL0H02695g	5840.41	3.70515	0.267475	1.5138e-44	1.84664e-43	13.0425
CAGL0G05269g	281.272	3.69808	0.273653	1.23848e-42	1.36866e-41	12.9788
CAGL0A04829g	71096	3.66886	0.224277	4.82528e-61	1.19068e-59	12.7185
CAGL0F07029g	2025.68	3.65423	0.168375	1.75504e-105	1.45911e-103	12.5902
CAGL0L04598g	4650.06	3.65237	0.21749	2.16775e-64	6.16554e-63	12.574
CAGL0K04719g	1665.75	3.60096	0.214847	4.18361e-64	1.17751e-62	12.1338
CAGL0G02849g	1309.88	3.59713	0.256268	8.10219e-46	1.05251e-44	12.1016
CAGL0M05401g	214.222	3.57797	0.299342	5.82329e-34	4.4764e-33	11.942
CAGL0I10384g	17576.1	3.57495	0.333076	9.97293e-28	5.75787e-27	11.917
CAGL0K10626g	9208.46	3.54831	0.311675	4.12777e-31	2.7607e-30	11.6989
CAGL0I02134g	160.309	3.54274	0.808316	7.76756e-07	1.52973e-06	11.6539
CAGL0D01474g	934.566	3.527	0.137804	1.62733e-145	2.83681e-143	11.5275
CAGL0H02893g	838.899	3.49575	0.199195	5.63255e-70	1.90239e-68	11.2804
CAGL0G07645g	24.0827	3.48017	0.535061	1.59119e-11	4.18432e-11	11.1593
CAGL0H04037g	2526.51	3.47829	0.2568	7.81207e-43	8.70442e-42	11.1448
CAGL0E01705g	6688.06	3.42856	0.355702	5.3013e-23	2.49229e-22	10.7672
CAGL0J06908g	1067.49	3.40954	0.216586	7.24989e-57	1.46188e-55	10.6261
CAGL0B01012g	383.21	3.39985	1.32779	0.000458416	0.000738826	10.555
CAGL0L05236g	4475.49	3.37125	0.167413	3.22021e-91	1.93355e-89	10.3478
CAGL0H02101g	2107.72	3.36865	0.286082	4.73883e-33	3.47471e-32	10.3291
CAGL0C03872g	3180.62	3.3435	0.149536	9.09611e-112	8.77774e-110	10.1506
CAGL0B03465g	529.256	3.32652	0.172387	6.36794e-84	3.27737e-82	10.0319
CAGL0I09086g	2538.35	3.32284	0.118892	8.2894e-173	2.13314e-170	10.0063
CAGL0G04829g	1323.69	3.32046	0.189192	5.56722e-70	1.89215e-68	9.98982
CAGL0B02860g	1873.4	3.3023	0.205911	6.53678e-59	1.41867e-57	9.86488
CAGL0L09251g	695.052	3.30169	0.203959	5.87573e-60	1.38054e-58	9.86072
CAGL0H02519g	1095.12	3.29199	0.150772	1.08447e-106	9.30232e-105	9.79466
CAGL0G02717g	557.347	3.28167	0.204559	6.49089e-59	1.41438e-57	9.72482
CAGL0F07117g	772.9	3.27673	0.26694	1.09141e-35	9.11591e-35	9.69158
CAGL0L04268g	1339.94	3.27623	0.214113	7.13717e-54	1.27713e-52	9.6882
CAGL0C03223g	1203.18	3.2598	0.179261	6.66524e-75	2.61007e-73	9.57853
CAGL0L00649g	1327.97	3.25291	0.605829	6.21822e-09	1.40482e-08	9.53285
CAGL0L12012g	574.2	3.24215	0.21478	1.63538e-52	2.81452e-51	9.462
CAGL0L10714g	15659.4	3.23259	0.0882502	1.18052e-294	1.06326e-291	9.39952
CAGL0E01881g	1663.05	3.22195	0.207399	1.89329e-55	3.65404e-54	9.3305
CAGL0M03179g	5589.42	3.22161	0.119691	1.34953e-160	2.91715e-158	9.32828
CAGL0I06094g	1478.85	3.21689	0.214472	7.20693e-52	1.19835e-50	9.29783
CAGL0C02365g	765.943	3.21659	0.281954	3.56958e-31	2.39628e-30	9.29588
CAGL0F02717g	8511.28	3.2139	0.13284	2.57807e-130	3.57227e-128	9.27856
CAGL0M10439g	4646.53	3.2025	0.118082	7.3853e-163	1.73522e-160	9.20553
CAGL0M12969g	925.873	3.1996	0.191684	1.47834e-63	4.05531e-62	9.18705
CAGL0H03289g	948.573	3.19793	0.198626	2.48463e-59	5.61797e-58	9.1764
CAGL0F05071g	423.27	3.18877	0.215598	1.68794e-50	2.65164e-49	9.11834
CAGL0F00605g	35015.1	3.18158	0.237099	4.35788e-42	4.71e-41	9.073
CAGL0F07975g	1072.94	3.17405	0.173447	8.18985e-76	3.30283e-74	9.02577
CAGL0L09273g	276.507	3.15332	0.26679	3.0258e-33	2.23685e-32	8.89701
CAGL0H02585g	3700.49	3.14721	0.196835	1.4654e-58	3.11772e-57	8.8594
CAGL0F04719g	5412.31	3.12571	0.306842	1.61456e-25	8.47098e-25	8.72835
CAGL0G10219g	2322.32	3.12175	0.259938	2.76362e-34	2.15196e-33	8.70442
CAGL0L00473g	224.691	3.10523	0.187447	1.73929e-62	4.60741e-61	8.60535
CAGL0D03322g	15265	3.09957	0.102048	1.32019e-203	4.19664e-201	8.57162
CAGL0G09020g	2256.94	3.09905	0.219375	2.5214e-46	3.34782e-45	8.56857
CAGL0H02541g	132.314	3.08748	0.253097	3.93613e-35	3.18903e-34	8.50011
CAGL0H09504g	2988	3.08658	0.129491	1.4086e-126	1.8124e-124	8.4948
CAGL0F06325g	3452.96	3.06331	0.349051	1.54103e-19	6.09642e-19	8.35885
CAGL0H06545g	943.886	3.05412	0.248908	1.30738e-35	1.09029e-34	8.30581
CAGL0D02134g	243.538	3.04116	0.259026	8.22393e-33	5.96538e-32	8.23154
CAGL0J04268g	3206.54	3.03498	0.167012	8.77339e-75	3.41089e-73	8.19635
CAGL0F08745g	13354.8	3.00167	0.243506	6.97446e-36	5.87987e-35	8.00927
CAGL0G02563g	171.754	2.99779	0.242237	4.04813e-36	3.43963e-35	7.98773
CAGL0G06006g	1968.04	2.99455	0.21073	8.04135e-47	1.08911e-45	7.96986
CAGL0A02002g	547.804	2.9912	0.244284	1.85731e-35	1.53704e-34	7.95135
CAGL0C00275g	11702.5	2.98965	0.22793	1.81071e-40	1.8393e-39	7.94283
CAGL0L05720g	95.0556	2.9769	0.248536	7.83791e-34	5.97406e-33	7.87295
CAGL0I04620g	1124.91	2.97107	0.192154	6.52775e-55	1.21641e-53	7.84117
CaglfMr14	34.046	2.96738	0.559646	1.20065e-08	2.669e-08	7.82114
CAGL0M14091g	1324.47	2.96575	0.156495	4.58978e-81	2.1382e-79	7.81232
CAGL0H04851g	503.353	2.96387	0.16665	1.01208e-71	3.64617e-70	7.80217
CAGL0H09614g	3666.02	2.95902	0.259154	3.4737e-31	2.33481e-30	7.77594
CAGL0A01716g	2820.43	2.95511	0.168151	4.34399e-70	1.48575e-68	7.75493
CAGL0I05698g	4207.11	2.95385	0.151169	6.38883e-86	3.4874e-84	7.74812
CAGL0F09141g	7.54662	2.9533	0.892457	0.000160001	0.000268607	7.74518
CAGL0G04455g	64.7698	2.94103	0.310865	4.63706e-22	2.08475e-21	7.6796
CAGL0H03619g	1604.06	2.9371	0.259718	1.22907e-30	8.02161e-30	7.65869
CAGL0D06600g	2905.21	2.92709	0.347297	3.71613e-18	1.37831e-17	7.60575
CAGL0J09944g	5233.38	2.9226	0.242382	1.8446e-34	1.44676e-33	7.5821
CAGL0H10120g	648.387	2.91629	0.189124	1.30008e-54	2.40605e-53	7.54904
CAGL0J09262g	685.207	2.9066	0.20218	7.80637e-48	1.10145e-46	7.49847
CAGL0H08888g	2084.55	2.90646	0.177887	5.66969e-61	1.38638e-59	7.49776
CAGL0F04895g	19013.8	2.90564	0.197894	9.38681e-50	1.41694e-48	7.49349
CAGL0I02970g	11325.4	2.90561	0.125508	2.08421e-119	2.16598e-117	7.49332
CAGL0K00891g	1407.59	2.88907	0.211664	2.19019e-43	2.50228e-42	7.40793
CAGL0K08734g	641.799	2.88456	0.194567	1.10059e-50	1.74416e-49	7.38481
CAGL0A00737g	1203.36	2.88244	0.267827	5.43513e-28	3.17186e-27	7.37398
CAGL0A03740g	915.688	2.87623	0.21719	5.46567e-41	5.65833e-40	7.34229
CAGL0C01243g	4317.99	2.87323	0.1785	2.90811e-59	6.49397e-58	7.32703
CAGL0J11770g	14938.7	2.86012	0.0824555	1.39795e-264	9.44314e-262	7.26077
CAGL0H06039g	67.0588	2.85883	0.30917	3.49887e-21	1.5066e-20	7.25427
CAGL0G06182g	794.639	2.84466	0.192397	1.93543e-50	3.01414e-49	7.18339
CAGL0L06864g	442.673	2.84404	0.203423	2.24251e-45	2.81826e-44	7.1803
CAGL0J06050g	44210.8	2.84359	0.169765	6.50708e-64	1.81259e-62	7.17806
CAGL0H09592g	3212.91	2.83767	0.258335	4.83158e-29	2.94694e-28	7.14864
CAGL0M03399g	1412.98	2.82057	0.25288	7.50645e-30	4.75555e-29	7.06443
CAGL0G05357g	1240.34	2.80906	0.181902	9.30829e-55	1.72859e-53	7.00828
CAGL0D00990g	290.943	2.8066	0.221863	1.28026e-37	1.16277e-36	6.99632
CAGL0G05335g	14592	2.791	0.198881	3.86561e-46	5.09507e-45	6.92112
CAGL0C03113g	4933.58	2.76868	0.130214	2.88537e-101	2.19613e-99	6.81486
CAGL0B02431g	3615.95	2.7678	0.169437	4.41524e-61	1.09449e-59	6.81069
CAGL0C00539g	3078.76	2.75581	0.671865	3.73418e-06	7.01407e-06	6.75431
CAGL0D06512g	213.182	2.74363	0.24567	6.76634e-30	4.3018e-29	6.69755
CAGL0I05874g	10785	2.73937	0.167583	4.95929e-61	1.21818e-59	6.67777
CAGL0D00352g	480.339	2.73724	0.199934	1.36526e-43	1.58324e-42	6.66791
CAGL0M14025g	14896.5	2.72946	0.154956	2.2211e-70	7.74376e-69	6.63206
CAGL0H06787g	729.865	2.7229	0.286008	1.90921e-22	8.74354e-22	6.602
CAGL0M09713g	12274.5	2.71793	0.164269	1.97609e-62	5.15883e-61	6.57929
CAGL0G09064g	1306.1	2.71787	0.681217	5.93671e-06	1.09945e-05	6.57899
CAGL0K04631g	1201.15	2.71741	0.336496	7.31657e-17	2.55583e-16	6.57693
CAGL0J04290g	207.987	2.70776	0.203446	2.73072e-41	2.85432e-40	6.53307
CAGL0K02145g	3407.35	2.70013	0.254392	2.91064e-27	1.65396e-26	6.49862
CAGL0J00715g	378.916	2.70002	0.416516	9.50865e-12	2.52891e-11	6.49809
CAGL0D05918g	6648.76	2.6898	0.159647	1.34071e-64	3.83342e-63	6.45225
CAGL0L11990g	467.282	2.68336	0.417626	1.3879e-11	3.664e-11	6.42351
CAGL0F06941g	9157.87	2.66083	0.148909	2.51754e-72	9.19241e-71	6.32396
CAGL0K05813g	3346.09	2.66005	0.141543	1.0427e-79	4.69563e-78	6.32054
CAGL0I01276g	772.608	2.65733	0.236054	2.42688e-30	1.57064e-29	6.30865
CAGL0H04873g	3067.85	2.64977	0.215446	1.03407e-35	8.66371e-35	6.27566
CAGL0G06842g	5113.73	2.64756	0.113737	6.40421e-121	7.21008e-119	6.26605
CAGL0J09812g	12946.5	2.6457	0.198266	1.58409e-41	1.66545e-40	6.258
CAGL0E06424g	2531.43	2.63871	0.133339	4.81564e-88	2.73934e-86	6.22775
CAGL0C00451g	1335.16	2.63668	0.163238	1.31322e-59	3.03275e-58	6.21899
CAGL0G09625g	5.27283	2.63597	1.0552	0.00189677	0.00288331	6.21592
CAGL0L00157g	879.056	2.635	0.144408	2.7028e-75	1.06613e-73	6.21175
CAGL0D03982g	2003.28	2.63418	0.244591	5.60708e-28	3.26868e-27	6.20822
CAGL0E04884g	1497.26	2.62468	0.179196	1.5774e-49	2.34184e-48	6.16749
CAGL0G01100g	2011.36	2.61883	0.100527	1.60645e-150	2.99353e-148	6.14253
CAGL0K10736g	2215	2.61801	0.139848	4.15399e-79	1.82505e-77	6.13903
CAGL0G00594g	10304.4	2.6174	0.0885539	5.49448e-193	1.64957e-190	6.13643
CAGL0I00902g	772.881	2.59885	0.211523	1.31548e-35	1.09535e-34	6.05804
CAGL0K05247g	418.456	2.58397	0.203007	5.02684e-38	4.63567e-37	5.99588
CAGL0F00869g	293.876	2.57217	0.203794	2.0424e-37	1.84259e-36	5.94702
CAGL0G05698g	1620.93	2.55759	0.201267	6.85127e-38	6.27529e-37	5.88725
CAGL0F04741g	2321.22	2.55566	0.106901	3.28055e-127	4.32392e-125	5.87936
CAGL0J04026g	2298.55	2.5539	0.156297	6.48301e-61	1.57812e-59	5.8722
CAGL0B00902g	8709.65	2.55295	0.221352	1.19367e-31	8.15497e-31	5.86833
CAGL0H06699g	4393.68	2.54849	0.294642	5.94687e-19	2.28083e-18	5.85023
CAGL0C04191g	1508.57	2.54833	0.196884	3.14284e-39	3.06016e-38	5.84956
CAGL0K02805g	487.882	2.52343	0.161037	3.27315e-56	6.47915e-55	5.74949
CAGL0M06633g	501.528	2.51423	0.213183	5.1593e-33	3.77278e-32	5.71292
CAGL0B01100g	1527.48	2.51265	0.207374	1.08042e-34	8.59882e-34	5.70666
CAGL0L02431g	1099.43	2.50609	0.114462	3.88441e-107	3.49856e-105	5.68079
CAGL0M13937g	2257.57	2.50404	0.199467	4.80341e-37	4.26934e-36	5.67271
CAGL0K04477g	82770.8	2.49909	0.117564	1.38934e-100	1.01459e-98	5.65327
CAGL0I07887g	912.243	2.49817	0.209736	1.34127e-33	1.0067e-32	5.64967
CAGL0M02981g	938.921	2.49727	0.170898	3.01144e-49	4.42224e-48	5.64618
CAGL0J02904g	3817.61	2.49373	0.225716	3.02638e-29	1.86271e-28	5.63234
CAGL0G06402g	4936.92	2.49359	0.157025	1.12781e-57	2.33514e-56	5.63177
CAGL0I05962g	1805.86	2.49325	0.153607	4.18167e-60	9.95495e-59	5.63044
CAGL0K01749g	7488.51	2.49168	0.102139	2.70633e-132	3.9527e-130	5.62433
CAGL0A00341g	219.759	2.49077	0.199576	1.26488e-36	1.09718e-35	5.62079
CAGL0B03311g	1364.02	2.48994	0.269517	3.19641e-21	1.37967e-20	5.61756
CAGL0D00418g	2351.07	2.48898	0.176906	7.47583e-46	9.73479e-45	5.6138
CAGL0M12056g	65.8104	2.48488	0.279452	9.66125e-20	3.87023e-19	5.59786
CAGL0L07744g	2005.67	2.47973	0.159516	2.26011e-55	4.33108e-54	5.57793
CAGL0K12254g	4309.69	2.46818	0.132539	2.84514e-78	1.21064e-76	5.53345
CAGL0L00957g	1282.57	2.45977	0.165267	5.52218e-51	8.82896e-50	5.50128
CAGL0E06072g	958.773	2.45526	0.166128	2.63154e-50	4.07475e-49	5.4841
CAGL0B01078g	2410.76	2.45014	0.263975	2.12562e-21	9.25612e-21	5.46471
CAGL0M01760g	70502.6	2.44886	0.128869	2.17221e-81	1.0297e-79	5.45985
CAGL0M13189g	3796.22	2.44699	0.298526	3.00169e-17	1.06648e-16	5.45278
CAGL0H04653g	46909.4	2.43406	0.079421	5.03735e-207	1.70136e-204	5.40412
CAGL0M04675g	1505.4	2.43017	0.143896	7.33955e-65	2.12101e-63	5.38955
CAGL0L06512g	179.111	2.42994	0.245128	4.88908e-24	2.39534e-23	5.38871
CAGL0A03344g	1244.35	2.42946	0.114153	2.27166e-101	1.75372e-99	5.38691
CAGL0E01859g	124.469	2.42663	0.300776	9.50195e-17	3.30003e-16	5.37634
CAGL0I02530g	649.62	2.41857	0.232998	3.97855e-26	2.13931e-25	5.34642
CAGL0M02211g	5274.85	2.41603	0.160223	2.98447e-52	5.08772e-51	5.33702
CAGL0H03795g	2987.97	2.4124	0.240331	1.45357e-24	7.28671e-24	5.32359
CAGL0E04548g	212.554	2.40919	0.341937	2.31214e-13	6.72848e-13	5.31176
CAGL0J05874g	580.416	2.40132	0.173187	1.3889e-44	1.6981e-43	5.28287
CAGL0H03993g	4915.48	2.39844	0.157431	2.82007e-53	4.94793e-52	5.27233
CAGL0A04675g	427.128	2.39158	0.277505	8.9224e-19	3.39315e-18	5.2473
CAGL0B01925g	1328.27	2.38558	0.269932	1.32103e-19	5.23759e-19	5.22553
CAGL0H03663g	779.458	2.38343	0.246769	5.97643e-23	2.79867e-22	5.21776
CAGL0B04675g	757.664	2.37424	0.326123	4.27744e-14	1.29715e-13	5.18464
CAGL0H00418g	1008.41	2.35684	0.156515	4.20819e-52	7.12886e-51	5.12245
CAGL0K01639g	502.587	2.353	0.121722	4.72039e-84	2.45279e-82	5.10885
CAGL0G09603g	3062.94	2.34953	0.281971	1.02859e-17	3.73554e-17	5.09659
CAGL0M11704g	19876.1	2.3481	0.11641	2.50001e-91	1.51798e-89	5.09154
CAGL0F01793g	42909	2.34632	0.0916744	7.39064e-146	1.3313e-143	5.08525
CAGL0D06666g	40.6659	2.346	0.332637	3.02637e-13	8.73637e-13	5.08411
CAGL0L13134g	892.354	2.34291	0.14958	3.66731e-56	7.2066e-55	5.07323
CAGL0K07205g	979.514	2.33794	0.220456	3.88861e-27	2.18441e-26	5.05579
CAGL0H09944g	1611.94	2.33507	0.182842	3.28814e-38	3.04787e-37	5.04575
CAGL0F03707g	2503.94	2.33404	0.167824	8.00731e-45	9.90194e-44	5.04215
CAGL0G06732g	9279.95	2.3332	0.219856	4.01911e-27	2.25538e-26	5.03921
CAGL0G05962g	1003.41	2.32832	0.145594	2.03183e-58	4.30588e-57	5.0222
CAGL0A01650g	2713.48	2.32695	0.161538	7.12087e-48	1.01266e-46	5.01744
CAGL0H05401g	397.256	2.32427	0.181495	2.19191e-38	2.05644e-37	5.00813
CAGL0E05610g	1495.97	2.32359	0.198751	2.03459e-32	1.43725e-31	5.00577
CAGL0D01782g	2156	2.32344	0.136944	2.05917e-65	6.08075e-64	5.00525
CAGL0J10824g	5678.05	2.29062	0.0998091	1.95983e-117	1.96128e-115	4.89265
CAGL0D00704g	1937.44	2.28942	0.152091	4.10781e-52	6.98069e-51	4.8886
CAGL0G07711g	2674.69	2.28797	0.108052	2.28566e-100	1.6469e-98	4.8837
CAGL0J06380g	1221.64	2.28742	0.180196	1.00323e-37	9.12706e-37	4.88181
CAGL0K01683g	14643.7	2.2852	0.154419	2.06774e-50	3.21094e-49	4.87432
CAGL0I04328g	1625.48	2.28089	0.177693	1.39509e-38	1.32264e-37	4.85978
CAGL0L03982g	999.115	2.27802	0.13696	5.9325e-63	1.59499e-61	4.85013
CAGL0L13398r	77130.2	2.27547	0.845059	0.000679216	0.00107924	4.84156
CAGL0M13783g	2419.55	2.26954	0.109659	5.71584e-96	3.96005e-94	4.82168
CAGL0F09163g	1364.76	2.25976	0.16143	2.33537e-45	2.92815e-44	4.78911
CAGL0H05005g	2523.52	2.25346	0.104117	9.33125e-105	7.52628e-103	4.76824
CAGL0E01837g	3617.02	2.25315	0.129913	3.28899e-68	1.0517e-66	4.76724
CAGL0A01804g	30703.8	2.25127	0.281127	1.66927e-16	5.7202e-16	4.76103
CAGL0M13255g	2815.27	2.23925	0.11184	5.39734e-90	3.20519e-88	4.72153
CAGL0L02167g	621.144	2.23876	0.285404	6.27066e-16	2.09306e-15	4.7199
CAGL0K04939g	1494.22	2.23042	0.118897	2.4759e-79	1.0967e-77	4.69271
CAGL0M10549g	11388.8	2.22797	0.137838	1.40134e-59	3.22248e-58	4.68474
CAGL0I04796g	1777.99	2.22514	0.293362	4.74732e-15	1.50643e-14	4.67557
CAGL0M09229g	952.105	2.22235	0.178847	2.79867e-36	2.40064e-35	4.66654
CAGL0B03817g	1482.23	2.21942	0.147943	1.07537e-51	1.76635e-50	4.65706
CAGL0L08338g	925.224	2.2186	0.148595	3.21489e-51	5.18605e-50	4.65442
CAGL0L08074g	2686.2	2.20816	0.101778	3.49883e-105	2.8648e-103	4.62084
CAGL0D00198g	3284.27	2.20327	0.246648	6.86724e-20	2.77358e-19	4.60521
CAGL0G01166g	1719.43	2.19811	0.195168	3.02645e-30	1.94701e-29	4.58878
CAGL0H08261g	602.252	2.18984	0.152009	7.71712e-48	1.09171e-46	4.56256
CAGL0L07128g	982.355	2.18968	0.114383	1.76043e-82	8.64852e-81	4.56203
CAGL0H09636g	971.136	2.18908	0.139226	1.61988e-56	3.24216e-55	4.56015
CAGL0J08415g	15707.6	2.18744	0.0747213	2.42645e-189	6.90134e-187	4.55497
CAGL0M05445g	2961.84	2.1872	0.346011	3.79236e-11	9.77297e-11	4.55421
CAGL0A00429g	8445.16	2.17696	0.0819502	2.26016e-156	4.52367e-154	4.52199
CAGL0M10263g	114.33	2.17604	0.214831	7.12823e-25	3.63748e-24	4.51912
CAGL0L06292g	415.618	2.16788	0.214585	8.43069e-25	4.27788e-24	4.49363
CAGL0M09537g	629.562	2.16733	0.163631	7.64236e-41	7.88155e-40	4.49191
CAGL0L00803g	2628.02	2.16366	0.160074	1.9493e-42	2.12379e-41	4.48049
CAGL0M08470r	2.37387	2.16284	1.64986	0.0143651	0.0200127	4.47796
CAGL0M05951g	475.153	2.15927	0.252326	1.74114e-18	6.52958e-18	4.4669
CAGL0K02651g	2608.72	2.15595	0.202467	2.72214e-27	1.5501e-26	4.45662
CAGL0I04708g	2856.62	2.15164	0.149251	6.52466e-48	9.30324e-47	4.44332
CAGL0F07007g	980.912	2.14755	0.191934	7.16368e-30	4.54372e-29	4.43073
CAGL0M00616g	832.111	2.13765	0.107304	4.47647e-89	2.57349e-87	4.40044
CAGL0A02343g	61.1267	2.13516	0.279232	3.69691e-15	1.18424e-14	4.39285
CAGL0I02046g	755.457	2.13163	0.167409	6.13527e-38	5.62903e-37	4.38213
CAGL0D00902g	429.826	2.12425	0.149466	1.23083e-46	1.65458e-45	4.35976
CAGL0F06061g	1247.28	2.12119	0.120341	2.49671e-70	8.64887e-69	4.35051
CAGL0J00297g	3355.3	2.12101	0.0853976	5.81728e-137	8.98189e-135	4.34999
CAGL0D04026g	384.968	2.12063	0.296178	1.22339e-13	3.60873e-13	4.34884
CAGL0B04367g	747.98	2.11905	0.20515	8.24202e-26	4.35385e-25	4.34408
CAGL0H10362g	1968.66	2.11905	0.298888	2.0368e-13	5.94001e-13	4.34408
CAGL0E05984g	72.673	2.11844	0.299983	2.70869e-13	7.84866e-13	4.34224
CAGL0M06413g	2319.21	2.11809	0.108959	5.81147e-85	3.04905e-83	4.34119
CAGL0G05764g	1878.04	2.11589	0.220487	1.3264e-22	6.1316e-22	4.33457
CAGL0G04499g	6581.17	2.11396	0.190917	2.13182e-29	1.3257e-28	4.32877
CAGL0G08712g	5051.78	2.10991	0.146203	5.3438e-48	7.65992e-47	4.31665
CAGL0J01699g	1061.45	2.10869	0.12856	3.15863e-61	7.866e-60	4.31299
CAGL0G07315g	1647.89	2.10743	0.233384	2.35173e-20	9.66443e-20	4.30924
CAGL0F04697g	4104.9	2.10641	0.161611	1.27677e-39	1.26368e-38	4.30618
CAGL0J04092g	691.382	2.10514	0.197345	2.37489e-27	1.35522e-26	4.30239
CAGL0J11550g	286.045	2.1013	0.259946	9.96876e-17	3.45993e-16	4.29097
CAGL0C02893g	6122.27	2.10104	0.188714	1.03024e-29	6.47374e-29	4.2902
CAGL0D01958g	5405.8	2.09967	0.154984	1.43794e-42	1.57619e-41	4.2861
CAGL0I04180g	1412.03	2.09539	0.201327	3.8489e-26	2.07166e-25	4.27341
CAGL0K12540g	421.757	2.09512	0.142716	1.48958e-49	2.22368e-48	4.2726
CAGL0L10582g	4546.5	2.09304	0.136721	1.09698e-53	1.95003e-52	4.26647
CAGL0A01870g	843.252	2.09114	0.130175	7.72489e-59	1.66316e-57	4.26084
CAGL0D01100g	2405.88	2.08503	0.141569	7.12057e-50	1.08699e-48	4.24284
CAGL0J00803g	3037.23	2.0843	0.0894514	7.72398e-121	8.51845e-119	4.24069
CAGL0G03531g	190.47	2.06537	0.317479	1.2229e-11	3.23789e-11	4.18542
CAGL0J05962g	1787.49	2.06485	0.221711	2.06042e-21	8.97944e-21	4.18391
CAGL0D04114g	33795.6	2.06242	0.0835376	7.30826e-136	1.09705e-133	4.17687
CAGL0L06600g	1047.28	2.0608	0.187975	8.7551e-29	5.31005e-28	4.17219
CAGL0G07601g	3237.75	2.05843	0.150276	1.75379e-43	2.01648e-42	4.16533
CAGL0H08327g	144643	2.0576	0.124062	1.63967e-62	4.3649e-61	4.16292
CAGL0G08338g	1429.55	2.05598	0.10294	1.68809e-89	9.80906e-88	4.15825
CAGL0J06468g	5333.83	2.0537	0.121152	2.1229e-65	6.23486e-64	4.1517
CAGL0K03927g	3514.11	2.05135	0.111898	8.71637e-76	3.48913e-74	4.14492
CAGL0C05027g	382.985	2.04657	0.245153	1.14282e-17	4.1365e-17	4.13122
CAGL0E05566g	4582.91	2.04496	0.271761	8.5492e-15	2.68292e-14	4.12662
CAGL0C01771g	586.949	2.04396	0.264609	1.83335e-15	5.98636e-15	4.12377
CAGL0I07139g	5056.86	2.04261	0.25664	2.85934e-16	9.70594e-16	4.1199
CAGL0K06853g	3551.63	2.04253	0.087215	4.61392e-122	5.54081e-120	4.11969
CAGL0F04191g	396.936	2.03965	0.157737	5.2965e-39	5.10201e-38	4.11145
CAGL0F05687g	5187.74	2.03558	0.145159	1.98482e-45	2.51193e-44	4.09986
CAGL0J08118g	964.243	2.03423	0.106067	9.98624e-83	4.95098e-81	4.09605
CAGL0D05940g	31999.6	2.0342	0.0726093	5.74704e-175	1.55285e-172	4.09596
CAGL0H10208g	1295.8	2.03385	0.0986649	3.6597e-95	2.47212e-93	4.09497
CAGL0K07480g	10379.8	2.03226	0.272059	1.32568e-14	4.11015e-14	4.09046
CAGL0M06325g	1136.11	2.03057	0.19907	3.38802e-25	1.75037e-24	4.08565
CAGL0H00781g	1922.53	2.02804	0.151026	7.09492e-42	7.62245e-41	4.07851
CAGL0F08965g	13160.6	2.01985	0.0772237	1.56719e-151	3.02467e-149	4.05541
CAGL0B01727g	466.218	2.01936	0.228344	1.57301e-19	6.21385e-19	4.05405
CAGL0J00847g	16520.2	2.01835	0.153284	2.45898e-40	2.47916e-39	4.05122
CAGL0I01122g	6800.88	2.01475	0.135339	8.44484e-51	1.34619e-49	4.04111
CAGL0I09009g	805.318	2.00455	0.236645	4.11943e-18	1.5258e-17	4.01263
CAGL0C04719g	674.238	2.00187	0.238304	7.55317e-18	2.75793e-17	4.00519
CAGL0E02387g	298.931	1.99563	0.189489	1.07188e-26	5.91063e-26	3.98791
CAGL0L02827g	1085.67	1.99296	0.186245	1.66969e-27	9.56841e-27	3.98054
CAGL0E03025g	1305.39	1.992	0.1283	4.25292e-55	7.98012e-54	3.97789
CAGL0I01980g	1194.73	1.98973	0.103226	1.29523e-83	6.5415e-82	3.97161
CAGL0F06919g	788.06	1.98587	0.155751	5.71944e-38	5.26539e-37	3.96103
CAGL0E05654g	1477.98	1.98581	0.139196	7.4735e-47	1.01474e-45	3.96085
CAGL0K00869g	137.182	1.98567	0.226927	3.80134e-19	1.47152e-18	3.96047
CAGL0C05555g	632.494	1.98548	0.214693	3.97023e-21	1.70279e-20	3.95995
CAGL0G02937g	391.666	1.98504	0.183179	4.04017e-28	2.37316e-27	3.95875
CAGL0M07656g	34245.8	1.97168	0.0828177	1.57697e-126	1.98185e-124	3.92224
CAGL0M09449g	3202.86	1.97139	0.113986	8.30864e-68	2.59537e-66	3.92145
CAGL0J08976g	397.347	1.97061	0.185935	5.39852e-27	3.0138e-26	3.91934
CAGL0J01001g	906.098	1.9703	0.176395	1.02006e-29	6.41722e-29	3.91849
CAGL0M12793g	208.671	1.96908	0.19991	1.26493e-23	6.08697e-23	3.91517
CAGL0A04697g	659.842	1.95883	0.220501	1.15125e-19	4.59817e-19	3.88747
CAGL0F01419g	2365.64	1.95852	0.106586	3.53511e-76	1.44725e-74	3.88664
CAGL0J05302g	1936.65	1.95788	0.156137	8.29429e-37	7.27636e-36	3.88491
CAGL0G01474g	1490.79	1.9564	0.19404	1.19477e-24	6.02289e-24	3.88091
CAGL0B03443g	726.082	1.95597	0.110109	2.50326e-71	8.89977e-70	3.87977
CAGL0L01177g	5909.49	1.95036	0.0966823	1.12723e-91	6.92222e-90	3.8647
CAGL0I05896g	3602.89	1.94833	0.170183	4.36399e-31	2.91148e-30	3.85927
CAGL0B03663g	452.772	1.94798	0.2464	4.71642e-16	1.58406e-15	3.85834
CAGL0E05302g	2075.23	1.94794	0.10973	3.39038e-71	1.19749e-69	3.85824
CAGL0G09999g	680.055	1.94732	0.133478	6.17465e-49	9.01832e-48	3.85657
CAGL0B02695g	643.71	1.94114	0.156306	3.86813e-36	3.29187e-35	3.84009
CAGL0F08239g	2861.75	1.94059	0.132985	6.34862e-49	9.24743e-48	3.83862
CAGL0G01540g	1398.44	1.94049	0.337603	1.54043e-09	3.60845e-09	3.83837
CAGL0H09460g	399.588	1.94032	0.211144	7.08582e-21	3.00328e-20	3.8379
CAGL0H00682g	2753.47	1.93959	0.132325	2.45e-49	3.60758e-48	3.83595
CAGL0J03080g	4263.1	1.93609	0.243982	3.79081e-16	1.27795e-15	3.82668
CAGL0H06259g	3235.51	1.93591	0.147905	7.0648e-40	7.03097e-39	3.82619
CAGL0D05318g	546.782	1.93419	0.138524	5.20981e-45	6.47215e-44	3.82163
CAGL0C02739g	861.506	1.93353	0.156598	9.52844e-36	8.02051e-35	3.8199
CAGL0K02783g	1640.77	1.92436	0.142532	3.00428e-42	3.26007e-41	3.79569
CAGL0L01287g	4568.52	1.92205	0.101213	3.64747e-81	1.71399e-79	3.78961
CAGL0K08316g	512.586	1.91	0.160619	2.52958e-33	1.88031e-32	3.7581
CAGL0I07271g	1720.62	1.90956	0.102373	2.32749e-78	1.00622e-76	3.75695
CAGL0A02024g	962.829	1.90909	0.126793	6.0263e-52	1.00824e-50	3.75572
CAGL0J01331g	4407.46	1.90735	0.0745825	5.29617e-145	8.94391e-143	3.75119
CAGL0I06072g	1552.67	1.90077	0.10841	1.56377e-69	5.18443e-68	3.73412
CAGL0M10351g	2129.98	1.90021	0.202147	1.01531e-21	4.49731e-21	3.73269
CAGL0K03575g	281.572	1.89921	0.268662	2.87062e-13	8.30895e-13	3.73008
CAGL0H05907g	640.057	1.89362	0.221939	2.67492e-18	9.96229e-18	3.71566
CAGL0J11308g	2006.81	1.89024	0.136707	3.41536e-44	4.08332e-43	3.70696
CAGL0L02717g	808.273	1.89004	0.16424	2.32727e-31	1.57799e-30	3.70645
CAGL0J02332g	1013.59	1.88918	0.0893053	5.00992e-100	3.56232e-98	3.70425
CAGL0F05863g	4839.22	1.8881	0.140274	5.16232e-42	5.5683e-41	3.70147
CAGL0L01925g	11137.6	1.88517	0.216671	6.86697e-19	2.62093e-18	3.69396
CAGL0H01611g	455.587	1.8822	0.156279	4.08859e-34	3.16091e-33	3.68636
CAGL0E04334g	92867.3	1.87979	0.0925979	1.57907e-92	9.92244e-91	3.68022
CAGL0G03047g	453.221	1.87775	0.233432	1.63857e-16	5.61855e-16	3.67501
CAGL0L03135g	1653.51	1.87683	0.142028	1.40711e-40	1.44015e-39	3.67268
CAGL0I06182g	29499.9	1.87422	0.194363	4.83543e-23	2.28216e-22	3.66604
CAGL0M13541g	5929.72	1.8682	0.181967	1.87047e-25	9.79462e-25	3.65078
CAGL0M11660g	4412.55	1.86365	0.22666	3.83196e-17	1.35346e-16	3.63927
CAGL0L07722g	173254	1.8632	0.120044	1.87896e-54	3.4537e-53	3.63813
CAGL0I07249g	436.074	1.86298	0.311449	4.05069e-10	9.84259e-10	3.63759
CAGL0M07293g	16686.8	1.86281	0.113005	6.6356e-62	1.69145e-60	3.63715
CAGL0K05291g	3087.75	1.84778	0.0842663	2.84355e-107	2.6045e-105	3.59946
CAGL0H10032g	2037.39	1.84732	0.18008	2.12089e-25	1.1063e-24	3.59832
CAGL0K05137g	1246.43	1.84625	0.13036	3.16033e-46	4.18589e-45	3.59564
CAGL0E06006g	952.549	1.84196	0.138394	4.06276e-41	4.21404e-40	3.58496
CAGL0I05632g	3012.71	1.83746	0.199141	5.48605e-21	2.33622e-20	3.57379
CAGL0K00231g	1646.26	1.83655	0.0960272	3.07977e-82	1.49938e-80	3.57154
CAGL0C04587g	3418.88	1.83146	0.198009	4.44212e-21	1.89915e-20	3.55896
CAGL0G06600g	780.907	1.83113	0.146077	9.70262e-37	8.47059e-36	3.55815
CAGL0G05830g	3446.64	1.83052	0.145432	5.1738e-37	4.57597e-36	3.55666
CAGL0L04664g	3666.76	1.83011	0.0981213	2.51158e-78	1.07719e-76	3.55564
CAGL0J04004g	632.475	1.82905	0.112641	5.76342e-60	1.36007e-58	3.55302
CAGL0A00517g	3998.37	1.82636	0.0964826	1.34385e-80	6.1544e-79	3.54642
CAGL0L06248g	1508.96	1.82514	0.183275	4.64416e-24	2.27948e-23	3.54341
CAGL0L09933g	3819.86	1.82446	0.133707	4.85171e-43	5.47362e-42	3.54175
CAGL0B00858g	895.281	1.82301	0.130371	4.08216e-45	5.08295e-44	3.53817
CAGL0K11616g	3716.61	1.8167	0.172598	1.32313e-26	7.28124e-26	3.52275
CAGL0K07315g	467.543	1.81615	0.23256	1.13557e-15	3.74183e-15	3.5214
CAGL0L11616g	575.862	1.80117	0.129723	1.67859e-44	2.03845e-43	3.48503
CAGL0M12529r	2.16754	1.79772	1.70256	0.022804	0.0311509	3.47671
CAGL0L04422g	887.477	1.79491	0.150096	1.22727e-33	9.26279e-33	3.46993
CAGL0H08305g	1855.4	1.79259	0.116334	3.13226e-54	5.69924e-53	3.46436
CAGL0G06622g	767.143	1.7923	0.150651	2.56643e-33	1.90508e-32	3.46366
CAGL0G00550g	1374.08	1.7874	0.14999	2.04864e-33	1.52701e-32	3.45192
CAGL0B00748g	1157.79	1.78484	0.1617	5.23148e-29	3.18725e-28	3.4458
CAGL0G03179g	6125.28	1.78403	0.111593	3.35885e-58	7.06273e-57	3.44388
CAGL0D03102g	503.056	1.78385	0.149986	2.6533e-33	1.96686e-32	3.44343
CAGL0E03674g	1529.67	1.77897	0.206599	1.46445e-18	5.50722e-18	3.43181
CAGL0B00770g	667.765	1.77566	0.168078	9.22405e-27	5.11249e-26	3.42394
CAGL0B03201g	413.974	1.77526	0.201927	3.10133e-19	1.20573e-18	3.42299
CAGL0H01309g	2053.87	1.77517	0.137555	8.88679e-39	8.51493e-38	3.42279
CAGL0I00836g	1621.93	1.76312	0.162035	3.02459e-28	1.79024e-27	3.39431
CAGL0E03850g	6822.76	1.76164	0.157871	1.41927e-29	8.87701e-29	3.39082
CAGL0K10340g	2856.95	1.76141	0.140509	1.01621e-36	8.85744e-36	3.39029
CAGL0D05566g	5216.3	1.7585	0.188264	2.02735e-21	8.84958e-21	3.38347
CAGL0K11990g	3881.53	1.7584	0.102319	7.62774e-67	2.35544e-65	3.38322
CAGL0M12551g	847.849	1.75628	0.231805	7.39945e-15	2.33158e-14	3.37826
CAGL0J07612g	9563.04	1.75533	0.152736	4.41393e-31	2.94117e-30	3.37603
CAGL0J03674g	620.648	1.7502	0.160256	1.97994e-28	1.18489e-27	3.36406
CAGL0D02728g	1762.04	1.74989	0.208138	8.88208e-18	3.23442e-17	3.36333
CAGL0M13651g	6616.49	1.74834	0.152605	3.64298e-31	2.44251e-30	3.35972
CAGL0L07986g	1011.08	1.74572	0.112495	5.82971e-55	1.09009e-53	3.35362
CAGL0M10571g	2536.11	1.74548	0.112281	3.7452e-55	7.05194e-54	3.35307
CAGL0I00550g	168.477	1.74497	0.515243	0.000126517	0.00021419	3.35187
CAGL0K11297g	876.809	1.73744	0.181089	1.8114e-22	8.30265e-22	3.33443
CAGL0K07458g	3897.4	1.73496	0.232994	2.08389e-14	6.40213e-14	3.32869
CAGL0L04730g	1234.33	1.73495	0.185984	2.20772e-21	9.59818e-21	3.32868
CAGL0D01980g	3237.84	1.73141	0.13325	2.91952e-39	2.84785e-38	3.32052
CAGL0L04686g	53.0695	1.72979	0.317429	1.10362e-08	2.45532e-08	3.3168
CAGL0H02717g	139.038	1.72838	0.278513	1.15549e-10	2.88819e-10	3.31355
CAGL0K09218g	565.876	1.72719	0.146577	1.04726e-32	7.5559e-32	3.31081
CAGL0D06688g	9324.26	1.72493	0.57471	0.000520505	0.000835158	3.30565
CAGL0M12837g	13914.7	1.7233	0.151292	1.10632e-30	7.24673e-30	3.3019
CAGL0K04873g	730.547	1.72054	0.110203	1.36008e-55	2.63436e-54	3.29561
CAGL0E01639g	1079.51	1.71652	0.088786	6.49724e-84	3.31237e-82	3.28642
CAGL0E05588g	932.682	1.71465	0.120267	8.96317e-47	1.21092e-45	3.28216
CAGL0D04708g	19004.9	1.71359	0.303388	3.16663e-09	7.30677e-09	3.27977
CAGL0I04114g	2335.3	1.71298	0.123432	1.92235e-44	2.31883e-43	3.27838
CAGL0C05489g	1349.41	1.71081	0.123193	1.71932e-44	2.08323e-43	3.27345
CAGL0D04972g	1465.94	1.71071	0.150344	1.1891e-30	7.77011e-30	3.27323
CAGL0F02519g	1449.14	1.70607	0.179339	4.13404e-22	1.8617e-21	3.26272
CAGL0J01441g	4901.94	1.7043	0.203817	1.17082e-17	4.23502e-17	3.25872
CAGL0D02266g	1550.93	1.70327	0.194099	3.78566e-19	1.4665e-18	3.25637
CAGL0J04158g	2623.69	1.70322	0.168817	1.38739e-24	6.9679e-24	3.25628
CAGL0H05599g	1875.3	1.69641	0.131891	1.5702e-38	1.48346e-37	3.24094
CAGL0H10054g	1739.33	1.69612	0.202193	1.12133e-17	4.06144e-17	3.24028
CAGL0C05533g	967.036	1.69518	0.169768	4.02785e-24	1.97877e-23	3.23817
CAGL0K01133g	2710.58	1.69416	0.141339	9.51336e-34	7.21041e-33	3.23587
CAGL0M06611g	488.728	1.69393	0.117666	1.2654e-47	1.75338e-46	3.23537
CAGL0L03938g	685.936	1.69242	0.201164	8.91278e-18	3.24123e-17	3.23199
CAGL0K03949g	979.838	1.69075	0.112549	1.23937e-51	2.02957e-50	3.22824
CAGL0H04191g	1460.32	1.68618	0.147945	9.84403e-31	6.45596e-30	3.21802
CAGL0E05170g	7150.47	1.67989	0.179767	2.04386e-21	8.91447e-21	3.20403
CAGL0F04609g	7140.11	1.67784	0.0900442	3.19319e-78	1.33767e-76	3.19949
CAGL0I02420g	307.743	1.67059	0.165183	1.11866e-24	5.64978e-24	3.18344
CAGL0D05632g	556.492	1.66806	0.18662	9.12412e-20	3.6632e-19	3.17787
CAGL0L06820g	3611.78	1.66531	0.242027	1.32782e-12	3.70828e-12	3.17181
CAGL0L12254g	6797.76	1.65841	0.189415	4.33433e-19	1.67186e-18	3.15669
CAGL0A01782g	107166	1.65835	0.126159	5.25665e-40	5.25082e-39	3.15655
CAGL0K00913g	3441.75	1.65647	0.125571	1.82236e-40	1.8442e-39	3.15244
CAGL0L13387r	507.317	1.65525	0.306762	1.47105e-08	3.24869e-08	3.14977
CAGL0L10692g	1489.27	1.65269	0.136444	2.26601e-34	1.77215e-33	3.14418
CAGL0C03267g	5666.7	1.65169	0.21797	8.11457e-15	2.54948e-14	3.14201
CAGL0M00594g	2166.68	1.64824	0.111797	8.47743e-50	1.28685e-48	3.13451
CAGL0I06556g	680.498	1.64725	0.207953	5.43987e-16	1.82138e-15	3.13236
CAGL0K02563g	389.217	1.64383	0.150131	1.61103e-28	9.68408e-28	3.12495
CAGL0K01353g	1769.09	1.64246	0.142593	2.69514e-31	1.82284e-30	3.12198
CAGL0J10450g	1457.01	1.63633	0.10185	1.01692e-58	2.17212e-57	3.10874
CAGL0L10472g	1915.85	1.6363	0.149458	1.63052e-28	9.79036e-28	3.10868
CAGL0J11704g	1392.41	1.63336	0.139514	2.77117e-32	1.94234e-31	3.10236
CAGL0K04323g	214.028	1.63082	0.205467	4.94808e-16	1.6598e-15	3.09688
CAGL0I06424g	1019.03	1.62862	0.100271	7.32774e-60	1.71425e-58	3.09216
CAGL0G08932g	833.268	1.6277	0.141417	2.85571e-31	1.92903e-30	3.0902
CAGL0J06270g	487.639	1.62699	0.1801	4.05031e-20	1.65192e-19	3.08868
CAGL0E06512g	2312.68	1.6263	0.107091	1.08286e-52	1.87557e-51	3.08719
CAGL0L06578g	253.028	1.6253	0.200703	1.36254e-16	4.6929e-16	3.08506
CAGL0G06094g	889.151	1.6247	0.12594	1.14449e-38	1.0908e-37	3.08379
CAGL0C05269g	922.357	1.62452	0.16178	2.40919e-24	1.19334e-23	3.08339
CAGL0G08844g	2744.49	1.6229	0.289958	5.03854e-09	1.14694e-08	3.07993
CAGL0L13365r	440520	1.62127	1.12776	0.0224907	0.0307462	3.07647
CAGL0K05863g	1649.83	1.6201	0.277684	1.25482e-09	2.95599e-09	3.07396
CAGL0D03036g	1670.85	1.62002	0.094287	9.04006e-67	2.76003e-65	3.07379
CAGL0F04345g	5163.49	1.6128	0.0989409	2.38045e-60	5.74283e-59	3.05846
CAGL0J05082g	664.345	1.61192	0.16432	2.47734e-23	1.17952e-22	3.05658
CAGL0J09020g	2065.58	1.61105	0.254135	5.47334e-11	1.39584e-10	3.05475
CAGL0J02684g	2653.65	1.61032	0.119262	3.77163e-42	4.08454e-41	3.0532
CAGL0H05379g	4733.91	1.60837	0.237914	3.2808e-12	8.96332e-12	3.04906
CAGL0H09966g	497.831	1.60575	0.385456	6.86603e-06	1.26721e-05	3.04355
CAGL0E03652g	1461.25	1.60381	0.180461	1.50165e-19	5.94498e-19	3.03945
CAGL0L07106g	1972.47	1.60271	0.186478	2.04926e-18	7.6585e-18	3.03713
CAGL0A04477g	2099.79	1.59942	0.113523	1.12287e-45	1.44476e-44	3.03021
CAGL0H07023g	1224.9	1.59933	0.168382	5.24315e-22	2.34553e-21	3.03002
CAGL0L06974g	4325.37	1.59681	0.167965	4.90551e-22	2.19995e-21	3.02473
CAGL0H00737g	2958.62	1.5952	0.0855289	3.16971e-78	1.33767e-76	3.02136
CAGL0B04543g	999.588	1.59451	0.198806	2.57658e-16	8.76264e-16	3.01992
CaglfMr13	76.3441	1.59393	0.540472	0.000638773	0.00101797	3.01871
CAGL0C04609g	940.383	1.59317	0.187223	4.39345e-18	1.62506e-17	3.01712
CAGL0L08008g	974.078	1.59189	0.229725	1.03139e-12	2.89841e-12	3.01443
CAGL0H05775g	627.043	1.59157	0.1846	1.62952e-18	6.11524e-18	3.01377
CAGL0J09130g	1754.49	1.59002	0.107737	5.84924e-50	8.97992e-49	3.01052
CAGL0M06347g	1970.91	1.58305	0.179374	2.7475e-19	1.0728e-18	2.99602
CAGL0M05379g	586.997	1.58301	0.172485	1.11456e-20	4.65822e-20	2.99594
CAGL0F07513g	728.398	1.58017	0.219742	1.59314e-13	4.66631e-13	2.99005
CAGL0M02255g	1281.07	1.57908	0.0970521	4.63378e-60	1.09829e-58	2.9878
CAGL0K12958g	2570.5	1.57661	0.335481	5.95399e-07	1.18248e-06	2.98269
CAGL0K10714g	688.343	1.57651	0.223198	4.0349e-13	1.15674e-12	2.98247
CAGL0F00209g	765.507	1.57259	0.138187	1.36147e-30	8.86435e-30	2.97439
CAGL0L06094g	164.181	1.57038	0.233889	4.81882e-12	1.30662e-11	2.96984
CAGL0M10065g	501.254	1.56959	0.17597	1.18114e-19	4.7002e-19	2.96821
CAGL0M08552g	3052.07	1.56622	0.202513	2.63287e-15	8.49943e-15	2.96127
CAGL0M06963g	283.051	1.5637	0.184868	7.02023e-18	2.5668e-17	2.95612
CAGL0G05049g	594.153	1.56304	0.157068	6.41965e-24	3.13385e-23	2.95476
CAGL0L06798g	4674.47	1.56177	0.177877	4.14933e-19	1.60279e-18	2.95216
CAGL0G02101g	3162.86	1.55999	0.135573	3.10564e-31	2.09263e-30	2.94853
CAGL0C00671g	3403.42	1.55967	0.159957	4.87536e-23	2.29899e-22	2.94785
CAGL0D04092g	2079.22	1.55861	0.149013	3.4526e-26	1.86765e-25	2.94569
CAGL0M03157g	2092.02	1.55596	0.0814082	4.74384e-82	2.2889e-80	2.94029
CAGL0M07568g	776.07	1.55583	0.144982	1.88299e-27	1.07679e-26	2.94004
CAGL0H03003g	1169.43	1.55463	0.127544	9.29725e-35	7.41037e-34	2.93758
CAGL0I00924g	1950.84	1.55276	0.111437	1.03621e-44	1.27266e-43	2.93378
CAGL0G02651g	723.988	1.55227	0.160951	1.34994e-22	6.23513e-22	2.93278
CAGL0I05214g	2194.23	1.55037	0.121465	6.86451e-38	6.27679e-37	2.92892
CAGL0J03322g	1723.53	1.548	0.127541	1.77332e-34	1.39694e-33	2.92412
CAGL0H04785g	1435.02	1.54586	0.0973133	1.95443e-57	4.03121e-56	2.91979
CAGL0K05357g	40243.2	1.54081	0.0874845	6.09065e-70	2.04434e-68	2.90958
CAGL0G04807g	806.069	1.54081	0.143251	1.44621e-27	8.29649e-27	2.90957
CAGL0L07656g	3766.26	1.53722	0.0850867	1.58878e-73	6.04632e-72	2.90235
CAGL0E03740g	1156.64	1.53654	0.129803	6.72565e-33	4.89171e-32	2.90099
CAGL0K10604g	1807.16	1.53463	0.144993	9.77188e-27	5.40504e-26	2.89713
CAGL0I05368r	2.17743	1.53306	1.74212	0.0297789	0.0401382	2.894
CAGL0G05984g	218.667	1.52911	0.146643	5.15363e-26	2.75472e-25	2.88608
CAGL0J11484g	787.311	1.52887	0.195268	1.33136e-15	4.371e-15	2.8856
CAGL0G08063g	1300.21	1.52698	0.163378	2.41463e-21	1.04809e-20	2.88181
CAGL0J07304g	477.69	1.52252	0.118675	3.11657e-38	2.8938e-37	2.87293
CAGL0L11154g	2562.86	1.522	0.199815	6.86024e-15	2.1642e-14	2.8719
CAGL0C03553g	1754.79	1.52183	0.113328	1.00906e-41	1.07553e-40	2.87156
CAGL0K01595g	5393.18	1.52081	0.0959123	3.63478e-57	7.38434e-56	2.86952
CAGL0A01133g	1575.42	1.51787	0.115259	3.58573e-40	3.60173e-39	2.86368
CAGL0E06226g	5144.19	1.51686	0.100247	2.69255e-52	4.61922e-51	2.86168
CAGL0G02057g	473.734	1.51436	0.140475	1.17685e-27	6.77286e-27	2.85672
CAGL0E04422g	851.865	1.51329	0.0995549	9.78127e-53	1.69961e-51	2.8546
CAGL0C03509g	4931.38	1.51099	0.0741517	6.80415e-93	4.43008e-91	2.85005
CAGL0M04147g	1794.12	1.51065	0.158322	3.79763e-22	1.71162e-21	2.84938
CAGL0D06204g	2414.17	1.51009	0.0913261	5.38253e-62	1.3851e-60	2.84829
CAGL0K09900g	505.895	1.50977	0.151908	7.61636e-24	3.69137e-23	2.84765
CAGL0D04136g	1636.1	1.50969	0.130499	1.73699e-31	1.18072e-30	2.84749
CAGL0K08932g	125.659	1.50966	0.199586	1.08723e-14	3.3903e-14	2.84743
CAGL0B04191g	1008.57	1.50806	0.106456	4.0561e-46	5.32018e-45	2.84427
CAGL0M06237g	7917.62	1.50334	0.102214	1.55904e-49	2.32096e-48	2.83498
CAGL0E06358g	189090	1.50254	0.113642	1.8174e-40	1.84263e-39	2.83341
CAGL0E01287g	4943.15	1.49937	0.12212	3.62071e-35	2.94674e-34	2.82719
CAGL0M13277g	2468.85	1.49894	0.161886	5.67118e-21	2.41126e-20	2.82636
CAGL0A02233g	16940.8	1.49795	0.234693	5.23335e-11	1.33653e-10	2.8244
CAGL0L10494g	1325.31	1.49603	0.12755	2.53058e-32	1.77601e-31	2.82065
CAGL0J08635g	2073.92	1.49525	0.0991293	5.85381e-52	9.85483e-51	2.81914
CAGL0K04851g	316.049	1.4952	0.177906	1.19667e-17	4.32562e-17	2.81904
CAGL0E01309g	1224.24	1.49436	0.136315	1.60509e-28	9.65915e-28	2.8174
CAGL0J04312g	2629.19	1.49321	0.0714658	1.73682e-97	1.21893e-95	2.81515
CAGL0M04367g	573.121	1.49307	0.148454	2.39526e-24	1.18752e-23	2.81487
CAGL0L01947g	1074.47	1.49052	0.119127	1.87208e-36	1.61609e-35	2.8099
CAGL0G02893g	2825.74	1.48944	0.0832889	4.59215e-72	1.6655e-70	2.80781
CAGL0C01595g	3067.29	1.48862	0.227448	1.61835e-11	4.24953e-11	2.8062
CAGL0F00935g	318.065	1.48559	0.127512	6.60874e-32	4.57281e-31	2.80032
CAGL0F02255g	505.484	1.48423	0.145677	6.29444e-25	3.21504e-24	2.79767
CAGL0I00638g	607.021	1.48152	0.114761	1.15363e-38	1.09757e-37	2.79242
CAGL0F02101g	718.631	1.48115	0.171135	1.37228e-18	5.17502e-18	2.79171
CAGL0L07634g	639.773	1.4797	0.115975	8.1135e-38	7.40631e-37	2.7889
CAGL0L03674g	1021.13	1.47665	0.141864	6.42406e-26	3.41689e-25	2.78303
CAGL0I04378g	170.155	1.47589	0.190245	2.43103e-15	7.87134e-15	2.78156
CAGL0M09020g	50.2762	1.4738	0.308464	4.85414e-07	9.70845e-07	2.77752
CAGL0E01793g	2730.33	1.47152	0.164472	1.02843e-19	4.11677e-19	2.77314
CAGL0K04785g	94.2653	1.47046	0.265252	8.14952e-09	1.82587e-08	2.77109
CAGL0G03245g	5196.47	1.47028	0.088786	2.69808e-62	7.00982e-61	2.77075
CAGL0J05324g	2113.15	1.46455	0.115631	2.97718e-37	2.66369e-36	2.75978
CAGL0H09306g	439.549	1.46409	0.188291	2.10538e-15	6.84213e-15	2.7589
CAGL0I01386g	4204.88	1.46289	0.116172	6.75185e-37	5.93284e-36	2.7566
CAGL0F02145g	2414.07	1.46279	0.0813192	7.03536e-73	2.60405e-71	2.75641
CAGL0M02299g	1809.03	1.46094	0.0973234	1.69591e-51	2.76044e-50	2.75287
CAGL0D01672g	1079.9	1.46093	0.100282	1.33377e-48	1.93236e-47	2.75285
CAGL0B00946g	2732.18	1.45966	0.12398	1.55086e-32	1.10565e-31	2.75044
CAGL0M06853g	1132.92	1.45582	0.141272	1.67383e-25	8.77338e-25	2.74313
CAGL0E03355g	536.361	1.45417	0.129946	1.32842e-29	8.32805e-29	2.73999
CAGL0J09394g	1453.57	1.45345	0.108761	2.88896e-41	3.01389e-40	2.73863
CAGL0E04642g	1514.95	1.45055	0.08736	1.91126e-62	5.03827e-61	2.73313
CAGL0K10516g	1266.7	1.44975	0.135487	2.96017e-27	1.68033e-26	2.73161
CAGL0H05841g	641.792	1.44967	0.148592	5.12199e-23	2.41108e-22	2.73145
CAGL0K01903g	136.185	1.44954	0.172899	1.56295e-17	5.62329e-17	2.73122
CAGL0G09152g	987.41	1.4488	0.116652	5.92437e-36	5.00239e-35	2.72982
CAGL0D00770g	4248.01	1.44852	0.15562	3.81066e-21	1.63695e-20	2.72929
CAGL0L05016g	1488.76	1.4442	0.144519	5.32464e-24	2.60166e-23	2.72112
CAGL0L03355g	641.374	1.4436	0.167055	1.6172e-18	6.07322e-18	2.71999
CAGL0M03025g	312.816	1.44166	0.246932	1.49446e-09	3.50828e-09	2.71634
CAGL0G06424g	498.426	1.44075	0.169355	5.19835e-18	1.91231e-17	2.71461
CAGL0A02046g	1953.98	1.44047	0.127175	2.69399e-30	1.73727e-29	2.7141
CAGL0I02750g	1546.69	1.43928	0.144091	5.12021e-24	2.50404e-23	2.71186
CAGL0K08030g	1334.76	1.43922	0.10362	2.16564e-44	2.60069e-43	2.71174
CAGL0J02926g	505.256	1.43386	0.226243	6.70009e-11	1.6951e-10	2.70168
CAGL0L08140g	1050.86	1.43379	0.106853	1.42392e-41	1.50584e-40	2.70155
CAGL0I09394g	1028.45	1.43271	0.134499	4.73809e-27	2.65333e-26	2.69953
CAGL0J01661g	155.644	1.43265	0.282571	1.12253e-07	2.35123e-07	2.69941
CAGL0J03190g	305.227	1.43105	0.214925	8.04098e-12	2.1501e-11	2.69643
CAGL0K11275g	1506.65	1.43075	0.129267	4.59522e-29	2.80594e-28	2.69586
CAGL0F00517g	5066.62	1.42822	0.0911273	6.46042e-56	1.26493e-54	2.69114
CAGL0F06017g	3130.28	1.42683	0.12851	3.67016e-29	2.2487e-28	2.68855
CAGL0K02893g	1002.4	1.42607	0.119478	2.31121e-33	1.72035e-32	2.68715
CAGL0G06952g	2870.18	1.42462	0.121923	5.06173e-32	3.52495e-31	2.68443
CAGL0E02981g	561.341	1.42446	0.167261	4.91306e-18	1.8123e-17	2.68414
CAGL0B01529g	509.67	1.42272	0.152057	2.47392e-21	1.0721e-20	2.68091
CAGL0B03619g	5699.12	1.42082	0.175427	1.62619e-16	5.58199e-16	2.67738
CAGL0J07018g	589.338	1.42055	0.133837	7.74503e-27	4.30156e-26	2.67688
CAGL0H06281g	2430.04	1.4203	0.147466	1.78539e-22	8.19036e-22	2.67641
CAGL0M07205g	1151.9	1.41969	0.181484	1.5401e-15	5.04101e-15	2.67528
CAGL0C03465g	1235.85	1.41959	0.116873	1.82726e-34	1.43525e-33	2.6751
CAGL0L09999g	394.398	1.41911	0.17857	5.71709e-16	1.91301e-15	2.67421
CAGL0A01826g	215.486	1.41768	0.185108	5.64033e-15	1.78456e-14	2.67155
CAGL0K02585g	568.54	1.41596	0.138097	3.51346e-25	1.81171e-24	2.66837
CAGL0G07689g	1494.67	1.41505	0.0989618	6.90221e-47	9.39535e-46	2.66669
CAGL0K09372g	2484.6	1.41499	0.089003	2.02021e-57	4.15103e-56	2.66658
CAGL0B01419g	2817.09	1.41303	0.155239	2.70088e-20	1.10824e-19	2.66296
CAGL0L07568g	40.3424	1.40846	0.300658	8.56668e-07	1.68527e-06	2.65453
CAGL0L02497g	316283	1.40777	0.102224	1.18433e-43	1.37637e-42	2.65327
CAGL0I07865g	1066.4	1.40739	0.124927	5.87822e-30	3.7504e-29	2.65258
CAGL0M10956g	3336.59	1.40725	0.117404	1.28436e-33	9.66669e-33	2.65232
CAGL0I01782g	951.511	1.40663	0.101652	4.80774e-44	5.68513e-43	2.65116
CAGL0E04708g	392.147	1.4047	0.146514	2.75421e-22	1.24864e-21	2.64763
CAGL0M10703g	1256.63	1.40448	0.11212	1.66385e-36	1.43863e-35	2.64723
CAGL0M13101g	813.191	1.3998	0.199836	7.48914e-13	2.12114e-12	2.63865
CAGL0F01947g	5801.92	1.3992	0.141173	1.09866e-23	5.30105e-23	2.63756
CAGL0J01397g	364.462	1.39697	0.176116	6.57173e-16	2.1895e-15	2.63349
CAGL0I01518g	539.625	1.39361	0.135936	3.59572e-25	1.8506e-24	2.62735
CAGL0G09383g	521904	1.39351	0.0992858	4.2489e-44	5.0575e-43	2.62717
CAGL0I04444g	2310.78	1.39316	0.191209	9.71955e-14	2.88755e-13	2.62653
CAGL0F06083r	8.70134	1.39195	0.69573	0.0108349	0.0152757	2.62433
CAGL0H09680g	2986.32	1.39059	0.0905442	9.34423e-54	1.66654e-52	2.62186
CAGL0I09966g	882.861	1.39004	0.149537	4.55818e-21	1.94723e-20	2.62086
CAGL0I10582g	480.043	1.38893	0.148824	3.23031e-21	1.39318e-20	2.61885
CAGL0K05027g	6482.96	1.38543	0.0968344	5.10307e-47	6.98152e-46	2.6125
CAGL0F08063g	3172.3	1.38499	0.12531	6.75066e-29	4.10355e-28	2.61171
CAGL0K09702g	6793.28	1.38199	0.308829	2.14497e-06	4.09013e-06	2.60628
CAGL0J03058g	419.511	1.37807	0.117258	2.20388e-32	1.5548e-31	2.5992
CAGL0K04235g	1189.4	1.37783	0.0967703	2.0423e-46	2.71837e-45	2.59877
CAGL0F07447g	240.217	1.37487	0.164389	1.92439e-17	6.88248e-17	2.59345
CAGL0M02673g	1243.85	1.37461	0.215362	5.37425e-11	1.37122e-10	2.59298
CAGL0K02849g	2369.81	1.36832	0.0848776	5.97412e-59	1.30705e-57	2.5817
CAGL0C02519g	1836.14	1.36754	0.1122	1.16561e-34	9.26317e-34	2.5803
CAGL0L04466g	3477.59	1.3665	0.103247	1.8295e-40	1.84797e-39	2.57844
CAGL0F04851g	662.173	1.3659	0.188462	1.33396e-13	3.92419e-13	2.57738
CAGL0H08778g	1956.51	1.36446	0.160859	7.22761e-18	2.64084e-17	2.57481
CAGL0J03168g	1710.93	1.3643	0.0973145	3.86994e-45	4.82982e-44	2.57452
CAGL0M09207g	129.012	1.36253	0.242304	5.8266e-09	1.31855e-08	2.57135
CAGL0A04147g	396.674	1.36235	0.16461	4.0476e-17	1.42776e-16	2.57104
CAGL0M08360g	2356.95	1.36223	0.127473	3.81224e-27	2.14597e-26	2.57083
CAGL0G03267g	4264.79	1.36127	0.191771	3.92478e-13	1.12577e-12	2.56911
CAGL0H07359g	1587.34	1.361	0.105047	7.05263e-39	6.76952e-38	2.56863
CAGL0J08800g	1014.96	1.36024	0.115589	1.84378e-32	1.30587e-31	2.56729
CAGL0J00253g	1798.94	1.3599	0.175954	3.47661e-15	1.11499e-14	2.56667
CAGL0J09900g	10704.2	1.35963	0.183299	3.56686e-14	1.08532e-13	2.5662
CAGL0F07689g	1738.96	1.35874	0.0943802	1.78635e-47	2.46261e-46	2.56462
CAGL0I07843g	132551	1.35828	0.103274	1.27109e-40	1.30589e-39	2.5638
CAGL0M06721g	3014.63	1.35786	0.120079	4.08671e-30	2.61356e-29	2.56304
CAGL0M08426g	613.654	1.35689	0.153506	3.03965e-19	1.18345e-18	2.56132
CAGL0C01551g	4119.91	1.35621	0.0982286	7.07822e-44	8.33348e-43	2.56012
CAGL0I04202g	310.743	1.35531	0.153291	3.06127e-19	1.19101e-18	2.55852
CAGL0A00539g	1471.56	1.35332	0.152418	2.18793e-19	8.58026e-19	2.55499
CAGL0M00550g	727.701	1.353	0.143495	1.33916e-21	5.88839e-21	2.55443
CAGL0G09361g	4018.99	1.35267	0.132915	8.19995e-25	4.16471e-24	2.55384
CAGL0D02794g	1971.11	1.35134	0.125961	2.4569e-27	1.40053e-26	2.55149
CAGL0M05665g	890.54	1.35035	0.151841	1.92818e-19	7.57809e-19	2.54974
CAGL0H04323g	2478.02	1.34938	0.121626	4.5211e-29	2.7638e-28	2.54803
CAGL0I00572g	2590.98	1.3492	0.152623	2.80433e-19	1.09419e-18	2.54771
CAGL0E04510g	459.468	1.34872	0.155047	1.08895e-18	4.11804e-18	2.54687
CAGL0G09977g	3844.89	1.34842	0.153446	5.03685e-19	1.93593e-18	2.54633
CAGL0I07821g	4847.59	1.34804	0.105116	4.80627e-38	4.44745e-37	2.54565
CAGL0A03366g	15121.5	1.3425	0.141503	8.15861e-22	3.62277e-21	2.53591
CAGL0F03113g	1502.28	1.34154	0.13693	3.48574e-23	1.65527e-22	2.53422
CAGL0L01265g	462.643	1.34134	0.136078	2.10395e-23	1.00439e-22	2.53387
CAGL0L05434g	13148.1	1.34121	0.137689	6.72924e-23	3.14303e-22	2.53363
CAGL0B02794g	5902.36	1.34041	0.129516	1.37502e-25	7.24232e-25	2.53223
CAGL0I10923g	2449.62	1.33934	0.141701	1.21275e-21	5.34559e-21	2.53035
CAGL0J09680g	1297.88	1.33903	0.111916	1.85401e-33	1.38576e-32	2.52981
CAGL0J05940g	3794.55	1.33732	0.136997	5.84846e-23	2.74349e-22	2.52681
CAGL0C00319g	8128.35	1.33151	0.0824335	3.69623e-59	8.21992e-58	2.51666
CAGL0F01397g	3816.3	1.32952	0.109729	2.91691e-34	2.2648e-33	2.5132
CAGL0M12430g	34524	1.32884	0.300757	2.89348e-06	5.48259e-06	2.51201
CAGL0K00341g	26.9085	1.32846	0.396214	0.000248451	0.000409964	2.51134
CAGL0A00957g	591.947	1.32842	0.118743	1.5802e-29	9.87213e-29	2.51128
CAGL0C00429g	908.069	1.32839	0.116846	2.02175e-30	1.31159e-29	2.51122
CAGL0M11506g	4373.13	1.32625	0.0843287	3.33652e-56	6.58049e-55	2.50751
CAGL0J01870g	2979.02	1.32618	0.121902	5.07546e-28	2.97159e-27	2.50739
CAGL0L09713g	3841.76	1.32502	0.146516	5.11389e-20	2.07942e-19	2.50536
CAGL0H05489g	4377.13	1.3241	0.128902	3.24744e-25	1.68096e-24	2.50376
CAGL0J02002g	909.228	1.32356	0.158469	2.30898e-17	8.24158e-17	2.50283
CAGL0H04389g	363.908	1.32253	0.180233	7.21022e-14	2.16587e-13	2.50104
CAGL0J09196g	1447.82	1.32248	0.13243	6.59964e-24	3.21882e-23	2.50096
CAGL0H05753g	496.699	1.32053	0.118356	2.22594e-29	1.37947e-28	2.49758
CAGL0K02959g	594.76	1.31888	0.112246	2.40826e-32	1.69236e-31	2.49473
CAGL0H04015g	5.98138	1.3182	0.80193	0.0239586	0.0326785	2.49354
CAGL0J06820g	658.132	1.31813	0.137294	2.68235e-22	1.21708e-21	2.49343
CAGL0H02321g	1169.22	1.31594	0.107143	3.86604e-35	3.13695e-34	2.48964
CAGL0H01397g	4380.94	1.3158	0.152048	1.50222e-18	5.64536e-18	2.48941
CAGL0I01672g	475.952	1.31496	0.140331	2.34935e-21	1.02057e-20	2.48796
CAGL0D05148g	501.967	1.31061	0.206173	6.86334e-11	1.73396e-10	2.48046
CAGL0M11792g	1562.28	1.3084	0.123895	1.47861e-26	8.12031e-26	2.47666
CAGL0F00231g	8394.84	1.30672	0.130602	4.97109e-24	2.43331e-23	2.47378
CAGL0C04543g	1168.93	1.30556	0.16045	1.46737e-16	5.04111e-16	2.47179
CAGL0G06886g	5801.32	1.30414	0.0791902	2.1205e-61	5.30518e-60	2.46937
CAGL0H03333g	804.737	1.30361	0.122775	6.88534e-27	3.83592e-26	2.46845
CAGL0K03201g	145.238	1.30211	0.198496	1.85828e-11	4.86067e-11	2.46589
CAGL0L01529g	196.844	1.3009	0.257052	1.37694e-07	2.86412e-07	2.46383
CAGL0K12474g	1406.25	1.29987	0.100876	1.89545e-38	1.7845e-37	2.46207
CAGL0K04301g	627.566	1.29985	0.288738	2.21145e-06	4.21292e-06	2.46204
CAGL0H07227g	1338.38	1.29965	0.172858	1.88103e-14	5.802e-14	2.4617
CAGL0C02981g	6595.53	1.29964	0.15329	7.90341e-18	2.88192e-17	2.46167
CAGL0K04411g	389.879	1.2993	0.181618	2.87035e-13	8.30895e-13	2.4611
CAGL0B00814g	2555.58	1.29897	0.122465	9.61028e-27	5.3211e-26	2.46053
CAGL0D03564g	1165.42	1.29636	0.102946	8.6536e-37	7.567e-36	2.45608
CAGL0G02189g	576.14	1.29615	0.18891	2.32698e-12	6.40602e-12	2.45573
CAGL0I05934g	969.671	1.29608	0.270055	5.25522e-07	1.04833e-06	2.45561
CAGL0L05390g	1730.61	1.29482	0.123804	3.69219e-26	1.98929e-25	2.45347
CAGL0I03872g	1816.63	1.29391	0.139823	7.5309e-21	3.18194e-20	2.45192
CAGL0A02145g	71.9497	1.29169	0.280797	1.40674e-06	2.71888e-06	2.44814
CAGL0I04686g	5948	1.29002	0.118924	6.66776e-28	3.87447e-27	2.44532
CAGL0I06204g	18584.4	1.28822	0.166877	4.01857e-15	1.28423e-14	2.44226
CAGL0L10362g	3846.87	1.28656	0.345766	6.3829e-05	0.000110237	2.43946
CAGL0J07172g	725.544	1.28619	0.128895	6.81592e-24	3.31831e-23	2.43884
CAGL0G05511g	1682.67	1.28593	0.198527	3.2244e-11	8.34915e-11	2.4384
CAGL0J02948g	7288.54	1.2857	0.161946	7.13459e-16	2.37264e-15	2.438
CAGL0L08030g	1012.5	1.28263	0.164673	2.36272e-15	7.65476e-15	2.43281
CAGL0L09691g	613.319	1.28138	0.144075	2.12104e-19	8.32398e-19	2.43071
CAGL0I06578g	615.65	1.28018	0.144725	3.19843e-19	1.24258e-18	2.42869
CAGL0J08272g	1787.34	1.27879	0.125584	8.78712e-25	4.45038e-24	2.42635
CAGL0G03773g	4106.11	1.27698	0.128012	6.63727e-24	3.23425e-23	2.42331
CAGL0M01078g	861.447	1.27584	0.140505	3.83992e-20	1.56729e-19	2.4214
CAGL0M13585g	629.906	1.27534	0.144994	5.00655e-19	1.92565e-18	2.42055
CAGL0M09581g	12684.1	1.27341	0.16617	6.3619e-15	2.01051e-14	2.41732
CAGL0H09108g	6143.26	1.27205	0.078997	8.84105e-59	1.89592e-57	2.41505
CAGL0E03003g	520.251	1.27157	0.154243	5.89019e-17	2.06692e-16	2.41425
CAGL0M12034g	282875	1.26914	0.101382	2.16567e-36	1.86358e-35	2.41018
CAGL0G02365g	894.218	1.26911	0.130717	9.89295e-23	4.58897e-22	2.41013
CAGL0K01661g	1188.18	1.26888	0.125394	1.60836e-24	8.04775e-24	2.40974
CAGL0M13761g	4037.08	1.2664	0.109659	5.94463e-31	3.94169e-30	2.40561
CAGL0K05379g	4510.6	1.26635	0.10714	1.13752e-32	8.19618e-32	2.40553
CAGL0L10912g	4897.72	1.26534	0.224586	6.16142e-09	1.39257e-08	2.40385
CAGL0K12562g	1977.13	1.26518	0.075541	2.14174e-63	5.81605e-62	2.40357
CAGL0G09647g	7.12477	1.26421	0.764173	0.0248417	0.0337977	2.40195
CAGL0I08965g	4571.96	1.26304	0.102303	1.86819e-35	1.54369e-34	2.4
CAGL0M13365g	445.786	1.26239	0.108531	1.06118e-31	7.27741e-31	2.39892
CAGL0C03597g	6182.95	1.26162	0.133033	8.97037e-22	3.97669e-21	2.39765
CAGL0F05995g	2411.74	1.26151	0.0925581	9.66158e-43	1.0743e-41	2.39747
CAGL0J08613g	1237.45	1.25585	0.159489	1.23835e-15	4.07556e-15	2.38807
CAGL0G07909g	3651.66	1.25571	0.10825	1.51495e-31	1.03108e-30	2.38784
CAGL0K09878g	2246.73	1.24974	0.084682	1.01262e-49	1.52428e-48	2.37798
CAGL0K02409g	1489.78	1.24899	0.125453	8.83707e-24	4.27917e-23	2.37675
CAGL0I07969g	768.091	1.24787	0.136286	1.97493e-20	8.15319e-20	2.3749
CAGL0J07980g	294.062	1.24738	0.190334	2.01382e-11	5.24973e-11	2.3741
CAGL0L11902g	708.082	1.24717	0.176057	5.10455e-13	1.4575e-12	2.37375
CAGL0C04455g	1942	1.24357	0.177408	8.7749e-13	2.47493e-12	2.36784
CAGL0A04103g	1144.02	1.24072	0.190866	2.8582e-11	7.41869e-11	2.36316
CAGL0L01199g	967.492	1.24041	0.106039	4.85369e-32	3.38443e-31	2.36266
CAGL0K10252g	2164.3	1.23966	0.0725623	7.47694e-66	2.24474e-64	2.36142
CAGL0I00286g	17383.6	1.23879	0.553345	0.0077778	0.0111076	2.36
CAGL0D06424g	13977.4	1.23846	0.100975	5.46887e-35	4.39788e-34	2.35947
CAGL0B04323g	1746.16	1.23804	0.168663	7.84716e-14	2.35067e-13	2.35878
CAGL0B02453g	1650.78	1.23635	0.150572	8.13941e-17	2.83594e-16	2.35602
CAGL0I04246g	5045.06	1.23179	0.268229	1.52239e-06	2.93403e-06	2.34858
CAGL0L10208g	1964.15	1.2313	0.114477	2.1075e-27	1.2039e-26	2.34779
CAGL0H07909g	1093.31	1.23122	0.100344	5.74636e-35	4.60732e-34	2.34765
CAGL0D06402g	1321.14	1.22994	0.16984	1.65133e-13	4.83412e-13	2.34558
CAGL0L04400g	1279.26	1.22991	0.174893	7.51397e-13	2.12706e-12	2.34553
CAGL0J09834g	900.798	1.22871	0.162013	1.25134e-14	3.88413e-14	2.34357
CAGL0F00385r	32.9713	1.22375	0.375673	0.000390331	0.000634582	2.33553
CAGL0G06050g	19.0271	1.22212	0.459832	0.0026139	0.0039194	2.33289
CAGL0E02145g	609.956	1.22134	0.139065	6.14506e-19	2.3535e-18	2.33164
CAGL0M06435g	179.973	1.21777	0.212624	3.76367e-09	8.64379e-09	2.32587
CAGL0I02486g	391516	1.21755	0.0969015	2.98861e-36	2.5595e-35	2.32552
CAGL0K06083g	292.165	1.21462	0.155963	2.61377e-15	8.44279e-15	2.32079
CAGL0A01606g	86.7162	1.2137	0.290697	1.07726e-05	1.96275e-05	2.31932
CAGL0F01749g	6766.55	1.21176	0.134591	8.39764e-20	3.37655e-19	2.3162
CAGL0A03080g	379.694	1.20874	0.154947	2.35311e-15	7.62819e-15	2.31136
CAGL0J04994g	767.887	1.20807	0.130391	6.97417e-21	2.95828e-20	2.31028
CAGL0H10472g	1009.66	1.20786	0.0887335	1.31734e-42	1.45284e-41	2.30994
CAGL0L08932g	19010.3	1.20632	0.170109	5.10556e-13	1.4575e-12	2.30748
CAGL0B02563g	2934.84	1.20581	0.181136	1.06709e-11	2.83647e-11	2.30666
CAGL0M08822g	20920.3	1.20506	0.305801	2.45813e-05	4.36678e-05	2.30547
CAGL0L05258g	402.692	1.20493	0.230492	6.42204e-08	1.36848e-07	2.30527
CAGL0H05291g	892.662	1.20438	0.123277	5.93956e-23	2.78381e-22	2.30438
CAGL0K10274g	2640.14	1.20421	0.114038	1.78521e-26	9.75456e-26	2.30411
CAGL0A03564g	586.299	1.20402	0.0997173	5.7044e-34	4.39125e-33	2.30381
CAGL0E05280g	9027.56	1.20239	0.827748	0.0335165	0.0448658	2.30121
CAGL0F08085g	1691.23	1.20196	0.689987	0.0221134	0.030261	2.30052
CAGL0B03069g	12018.1	1.2012	0.134143	1.31218e-19	5.20633e-19	2.29931
CAGL0J07656g	4361.73	1.2011	0.084259	1.64176e-46	2.19063e-45	2.29915
CAGL0M13387g	7.41201	1.20107	0.733291	0.028232	0.0381415	2.29911
CAGL0H08602g	914.33	1.19972	0.131665	3.14138e-20	1.28801e-19	2.29696
CAGL0K12034g	10711.5	1.19969	0.219111	1.22798e-08	2.72638e-08	2.2969
CAGL0L11110g	4438.88	1.19606	0.0845572	9.47456e-46	1.22197e-44	2.29113
CAGL0H05181g	316.497	1.19556	0.14197	1.45047e-17	5.22906e-17	2.29034
CAGL0M11902g	4416.31	1.19468	0.307052	3.66155e-05	6.44739e-05	2.28894
CAGL0M08184g	290.713	1.19313	0.127194	2.62861e-21	1.13822e-20	2.28649
CAGL0J08074g	2387.24	1.19254	0.13117	3.82022e-20	1.56043e-19	2.28555
CAGL0I08723g	709.32	1.19227	0.135799	6.42374e-19	2.45501e-18	2.28512
CAGL0L04554g	1064.8	1.18813	0.12957	1.89993e-20	7.85556e-20	2.27858
CAGL0J04884g	294.427	1.18812	0.200047	1.11662e-09	2.63809e-09	2.27855
CAGL0K08118g	1534.77	1.18722	0.0895019	1.36029e-40	1.39487e-39	2.27713
CAGL0L06374g	183.573	1.18548	0.179791	1.70157e-11	4.46373e-11	2.27439
CAGL0H10010g	406.243	1.18511	0.183237	3.8868e-11	1.00068e-10	2.27381
CAGL0K11836g	1077.76	1.18332	0.121757	1.02089e-22	4.73147e-22	2.27099
CAGL0L09086g	295.441	1.18329	0.150563	1.52732e-15	5.0022e-15	2.27094
CAGL0K03509g	4580.69	1.18219	0.184476	5.80839e-11	1.47572e-10	2.26921
CAGL0D03696g	1249.55	1.18088	0.121797	1.26933e-22	5.87784e-22	2.26716
CAGL0M03113g	1165.07	1.17961	0.110703	6.65661e-27	3.71232e-26	2.26516
CAGL0I04664g	152.548	1.17867	0.160208	7.61158e-14	2.28263e-13	2.26368
CAGL0K03459g	162.118	1.17734	0.210812	9.13205e-09	2.04261e-08	2.26159
CAGL0C04741g	5540.51	1.1761	0.238744	3.05942e-07	6.19682e-07	2.25965
CAGL0K10120g	556.619	1.17562	0.17315	4.4438e-12	1.20857e-11	2.2589
CAGL0A04433g	1751.45	1.17411	0.152066	4.66617e-15	1.48242e-14	2.25654
CAGL0G09515g	2637.48	1.17381	0.130625	1.19983e-19	4.76758e-19	2.25607
CAGL0B01595g	87.9111	1.17371	0.301567	3.73939e-05	6.57802e-05	2.25591
CAGL0F02827g	1504.22	1.17292	0.107113	2.82943e-28	1.68025e-27	2.25467
CAGL0K06699g	4213.42	1.17272	0.126631	7.80769e-21	3.29631e-20	2.25437
CAGL0H04543g	427.865	1.17218	0.143115	1.04713e-16	3.6297e-16	2.25352
CAGL0J01419g	3320.43	1.17135	0.13692	5.00012e-18	1.84316e-17	2.25222
CAGL0G07931g	1163.17	1.16895	0.174717	8.82572e-12	2.35527e-11	2.24847
CAGL0I05830g	2330.55	1.1685	0.0866271	7.55458e-42	8.10019e-41	2.24778
CAGL0E02123g	278.391	1.16681	0.130674	1.74942e-19	6.90064e-19	2.24514
CAGL0A03927g	4321.52	1.1668	0.177746	2.10371e-11	5.48142e-11	2.24513
CAGL0B04631g	4463.56	1.16599	0.0881811	2.69333e-40	2.71038e-39	2.24388
CAGL0A00495g	154585	1.16589	0.156252	3.26549e-14	9.95302e-14	2.24372
CAGL0H06611g	2138.1	1.16438	0.100186	1.2328e-31	8.41168e-31	2.24137
CAGL0M11242g	1548.65	1.16404	0.1466	8.01912e-16	2.66024e-15	2.24084
CAGL0I01012g	938.911	1.16376	0.153003	1.14235e-14	3.55601e-14	2.2404
CAGL0F02013g	1087.15	1.16058	0.0961576	6.36661e-34	4.88016e-33	2.23548
CAGL0J10846g	5375.42	1.15972	0.143774	2.97206e-16	1.00633e-15	2.23414
CAGL0B03685g	15290.9	1.15961	0.120819	5.82706e-22	2.59386e-21	2.23397
CAGL0I03652g	672.132	1.15937	0.111557	1.1402e-25	6.01135e-25	2.2336
CAGL0E01661g	2202.92	1.15855	0.0965092	1.31887e-33	9.91265e-33	2.23233
CAGL0I10516g	8650.91	1.15715	0.210508	1.52465e-08	3.36431e-08	2.23017
CAGL0G07337g	3264.02	1.15648	0.14162	1.30751e-16	4.50625e-16	2.22913
CAGL0I05236g	5990.6	1.15647	0.122277	1.30948e-21	5.76255e-21	2.22911
CAGL0K10648g	3670.67	1.15591	0.0847889	1.06224e-42	1.17872e-41	2.22825
CAGL0M10285g	819.84	1.15541	0.101189	1.40418e-30	9.12045e-30	2.22748
CAGL0H01353g	1658	1.15346	0.185535	2.0461e-10	5.04891e-10	2.22446
CAGL0K10538r	1.35975	1.15164	1.85352	0.0325695	0.0437173	2.22167
CAGL0C02255g	316.755	1.15049	0.130374	4.53166e-19	1.74672e-18	2.2199
CAGL0M12705g	1131.03	1.14613	0.134085	5.18527e-18	1.9088e-17	2.2132
CAGL0D03520g	3985.24	1.14587	0.166637	2.57419e-12	7.07575e-12	2.21279
CAGL0J08316g	1231.93	1.14496	0.161256	5.15836e-13	1.47179e-12	2.2114
CAGL0I02178g	6758.25	1.14436	0.24018	7.6579e-07	1.50869e-06	2.21048
CAGL0H01529g	5042.98	1.14394	0.127017	7.25548e-20	2.9282e-19	2.20983
CAGL0J04818g	4846.34	1.1436	0.0847794	7.63835e-42	8.17379e-41	2.20931
CAGL0J00583g	5386.63	1.14166	0.108685	3.47371e-26	1.87719e-25	2.20635
CAGL0F04785g	4716.83	1.14079	0.0857321	8.99015e-41	9.25386e-40	2.20502
CAGL0K03663g	23876.6	1.14046	0.142571	5.33342e-16	1.78795e-15	2.20451
CAGL0K04521g	590.018	1.13895	0.199267	4.48555e-09	1.02581e-08	2.20221
CAGL0E04686g	1495.09	1.13823	0.08308	4.29239e-43	4.85274e-42	2.2011
CAGL0J02200g	206.714	1.13752	0.196408	2.85919e-09	6.60867e-09	2.20002
CAGL0H00704g	6865.08	1.13737	0.176824	5.26256e-11	1.34336e-10	2.19979
CAGL0A03036g	2932.24	1.13729	0.154232	6.95241e-14	2.09308e-13	2.19968
CAGL0A03146g	423.083	1.136	0.235714	5.83511e-07	1.15973e-06	2.19771
CAGL0E01243g	2691.31	1.13583	0.234257	4.99162e-07	9.96479e-07	2.19745
CAGL0D01584g	782.049	1.13429	0.144783	1.97595e-15	6.43644e-15	2.1951
CAGL0G05676g	453.297	1.13304	0.124352	3.49108e-20	1.42815e-19	2.19321
CAGL0K01705g	1807.22	1.12556	0.187814	8.63174e-10	2.0576e-09	2.18187
CAGL0A00715g	92.857	1.12472	0.219147	1.20698e-07	2.52223e-07	2.1806
CAGL0L09207g	840.21	1.12278	0.101619	9.53759e-29	5.77815e-28	2.17766
CAGL0H01375g	12083.3	1.12246	0.158336	7.12184e-13	2.01923e-12	2.17718
CAGL0C02409g	1098.34	1.12012	0.116937	4.27872e-22	1.92524e-21	2.17365
CAGL0G04895g	2695.53	1.11804	0.127856	1.04952e-18	3.97172e-18	2.17052
CAGL0L06050g	60.8514	1.11799	0.309017	0.000120616	0.00020465	2.17044
CAGL0K01221g	1484.9	1.11738	0.117838	1.06954e-21	4.72204e-21	2.16952
CAGL0K05797g	331.233	1.11624	0.116809	5.32038e-22	2.37811e-21	2.16781
CAGL0K11968g	2195.46	1.11611	0.13609	9.42744e-17	3.27626e-16	2.16762
CAGL0E04928g	1183.09	1.1149	0.119506	4.5783e-21	1.95428e-20	2.16581
CAGL0H04125g	4562.69	1.11438	0.152495	1.17575e-13	3.4739e-13	2.16503
CAGL0I03696g	466.564	1.11277	0.116294	4.70098e-22	2.11173e-21	2.16261
CAGL0L12276g	1793.38	1.1118	0.171125	3.51712e-11	9.08967e-11	2.16115
CAGL0L00627g	1836.77	1.10798	0.0930324	4.67107e-33	3.42968e-32	2.15544
CAGL0K03443g	1535.02	1.10738	0.131615	1.85419e-17	6.64459e-17	2.15454
CAGL0D03938g	563.686	1.10735	0.131754	1.81822e-17	6.52e-17	2.1545
CAGL0M09317g	1423.22	1.10687	0.161217	2.84177e-12	7.79934e-12	2.15379
CAGL0I06292g	849.137	1.10434	0.141047	1.99173e-15	6.48393e-15	2.15001
CAGL0K08404g	1361.9	1.1038	0.10802	7.22613e-25	3.68156e-24	2.1492
CAGL0F08107g	3549.08	1.10017	0.316984	0.000193828	0.000322787	2.1438
CAGL0K09394g	417.041	1.09911	0.224754	4.29624e-07	8.62759e-07	2.14223
CAGL0F02651g	164.968	1.0991	0.20078	1.90063e-08	4.1735e-08	2.14221
CAGL0M09636g	417.671	1.09861	0.157055	1.1464e-12	3.21325e-12	2.14148
CAGL0B04917g	784.597	1.09675	0.1191	1.46218e-20	6.07819e-20	2.13873
CAGL0E00231g	1617.87	1.09571	0.0805309	1.64681e-42	1.79785e-41	2.13718
CAGL0J08228g	1438.82	1.09415	0.10342	1.69873e-26	9.31025e-26	2.13487
CAGL0E03916g	1373.52	1.09219	0.331567	0.000403616	0.000655194	2.13197
CAGL0D02464g	397.384	1.092	0.139195	1.92992e-15	6.29029e-15	2.13169
CAGL0F05423g	1780.44	1.0914	0.120885	7.65108e-20	3.08095e-19	2.13081
CAGL0C01375g	2647.05	1.08908	0.104988	1.51283e-25	7.95264e-25	2.12738
CAGL0K12166g	1375.64	1.08886	0.088718	5.6912e-35	4.56988e-34	2.12707
CAGL0C00209g	2825.06	1.08867	0.123068	4.04138e-19	1.56332e-18	2.12677
CAGL0L06204g	4187.62	1.08558	0.077907	1.79732e-44	2.17286e-43	2.12223
CAGL0K08756g	1177.76	1.0846	0.299301	0.000121383	0.000205822	2.12079
CAGL0E02299g	1986.81	1.08369	0.121291	1.78188e-19	7.01844e-19	2.11945
CAGL0G01892g	865.252	1.08243	0.146916	7.77148e-14	2.32929e-13	2.1176
CAGL0A01111g	1728.1	1.08173	0.172612	1.63681e-10	4.06496e-10	2.11657
CAGL0H06017g	1563.34	1.08082	0.530701	0.0150084	0.0208766	2.11524
CAGL0L10142g	1361.08	1.08037	0.250421	6.92471e-06	1.27717e-05	2.11458
CAGL0I07513g	2482.21	1.07977	0.158027	3.73657e-12	1.01828e-11	2.11369
CAGL0I07601g	576.429	1.07914	0.169797	9.2154e-11	2.31844e-10	2.11277
CAGL0K05401g	1461.12	1.07559	0.15232	7.42694e-13	2.10463e-12	2.10758
CAGL0K03641g	2086.51	1.07554	0.108737	2.01195e-23	9.62176e-23	2.10751
CAGL0H06721g	1420.93	1.07548	0.0964694	3.35661e-29	2.06126e-28	2.10742
CAGL0D04686g	252.436	1.07543	0.157955	4.49678e-12	1.22236e-11	2.10735
CAGL0L09493g	516.347	1.07135	0.104546	5.62384e-25	2.8756e-24	2.1014
CAGL0M02343g	89.264	1.06944	0.198245	3.13099e-08	6.80332e-08	2.09862
CAGL0A00781g	1184.99	1.06716	0.107941	2.21556e-23	1.05674e-22	2.09531
CAGL0K02519g	617.866	1.06433	0.259379	1.78046e-05	3.19549e-05	2.0912
CAGL0M10978g	1451.79	1.06342	0.0801733	1.73986e-40	1.77066e-39	2.08987
CAGL0I06402g	2866.89	1.06261	0.0993679	5.06121e-27	2.83134e-26	2.08871
CAGL0H00506g	19855	1.06153	0.159292	1.40115e-11	3.69358e-11	2.08715
CAGL0E02519g	1505.98	1.0596	0.143491	7.13814e-14	2.14661e-13	2.08436
CAGL0G05247g	1013.04	1.05747	0.170101	2.33205e-10	5.73618e-10	2.08128
CAGL0E03498g	128.114	1.05684	0.280563	7.23933e-05	0.000124511	2.08037
CAGL0C02937g	734.699	1.05103	0.142318	7.0311e-14	2.11559e-13	2.07201
CAGL0M12298g	1276.22	1.05095	0.110459	8.57649e-22	3.8052e-21	2.07189
CAGL0D01760g	1709.1	1.05001	0.169117	2.47403e-10	6.07159e-10	2.07054
CAGL0F08877g	104.477	1.04976	0.216003	5.39828e-07	1.07647e-06	2.07018
CAGL0A04455g	2796.5	1.04932	0.148796	8.22189e-13	2.32259e-12	2.06955
CAGL0H08063g	397.571	1.04925	0.161856	4.2371e-11	1.08724e-10	2.06945
CAGL0F06677g	364.216	1.04913	0.130185	3.63381e-16	1.22655e-15	2.06929
CAGL0L06358g	491.205	1.04887	0.108957	2.95055e-22	1.33653e-21	2.06892
CAGL0A03542g	2661.43	1.04637	0.0756686	8.16993e-44	9.59789e-43	2.06533
CAGL0M09735g	1199.71	1.0461	0.154548	6.07284e-12	1.63761e-11	2.06494
CAGL0B01265g	140.312	1.04341	0.198546	6.7949e-08	1.44281e-07	2.06109
CAGL0K08162g	546.87	1.04209	0.176606	1.6983e-09	3.96956e-09	2.0592
CAGL0L07546g	10300.1	1.04131	0.24398	8.62329e-06	1.58074e-05	2.05809
CAGL0E01815g	567.53	1.0388	0.108485	4.84088e-22	2.17277e-21	2.05452
CAGL0L08712g	2067.44	1.03873	0.17247	8.03558e-10	1.92058e-09	2.05442
CAGL0B01639g	694.984	1.03839	0.13747	2.0016e-14	6.15282e-14	2.05394
CAGL0L11440g	5457.96	1.03632	0.100122	1.99281e-25	1.0415e-24	2.05099
CAGL0E06402g	34.0427	1.03518	0.362764	0.00188561	0.00286714	2.04937
CAGL0M02387g	416.834	1.03503	0.165786	2.01375e-10	4.97362e-10	2.04916
CAGL0H01661g	65.6484	1.03449	0.22513	2.04128e-06	3.90066e-06	2.04839
CAGL0K05775g	398.434	1.03266	0.12913	6.09871e-16	2.03692e-15	2.04579
CAGL0M10021g	619.813	1.03112	0.209156	3.87954e-07	7.81694e-07	2.0436
CAGL0I10626g	1467.86	1.02973	0.122494	1.76216e-17	6.32739e-17	2.04164
CAGL0I03960g	16349.8	1.02714	0.0853318	1.13364e-33	8.56813e-33	2.03799
CAGL0D00748g	1635.16	1.02571	0.0900188	2.17912e-30	1.41198e-29	2.03596
CAGL0I10945g	2711.72	1.02541	0.116675	8.29638e-19	3.15952e-18	2.03554
CAGL0M07986g	459.52	1.02373	0.197695	1.05373e-07	2.21081e-07	2.03318
CAGL0D06154g	409.772	1.02262	0.150771	5.65361e-12	1.52913e-11	2.03161
CAGL0M03685g	817.546	1.02146	0.165469	3.13531e-10	7.65968e-10	2.02997
CAGL0G02145g	513.556	1.02021	0.134958	1.95565e-14	6.01498e-14	2.02821
CAGL0L05126g	3408.65	1.01984	0.0864046	1.81408e-32	1.28821e-31	2.0277
CAGL0J05159g	834.892	1.01809	0.2517	2.43523e-05	4.33036e-05	2.02524
CAGL0L04158g	1117.43	1.01636	0.0870428	8.24935e-32	5.68616e-31	2.02281
CAGL0J01199g	1223	1.016	0.127239	6.87154e-16	2.28797e-15	2.02231
CAGL0E02695g	841.98	1.01507	0.105665	3.67285e-22	1.65815e-21	2.02099
CAGL0D04510g	1399	1.01398	0.0968625	5.96201e-26	3.18366e-25	2.01947
CAGL0L03179g	1276.65	1.01397	0.154579	2.59457e-11	6.74089e-11	2.01946
CAGL0M13717g	4581.65	1.01308	0.107364	1.93887e-21	8.4908e-21	2.01821
CAGL0J08096g	1780.78	1.0124	0.0849123	4.5119e-33	3.32184e-32	2.01726
CAGL0H05665g	4826.45	1.01175	0.0800076	5.9265e-37	5.21609e-36	2.01636
CAGL0C03674g	517.838	1.0115	0.167196	6.99672e-10	1.6812e-09	2.01601
CAGL0I02706g	542.172	1.01036	0.20664	4.83253e-07	9.67223e-07	2.01442
CAGL0K08624g	2309.74	1.00854	0.26256	5.77854e-05	0.000100216	2.01188
CAGL0M03003g	244.049	1.00813	0.14166	5.49921e-13	1.56822e-12	2.0113
CAGL0F08041g	37626.6	1.00798	0.0944851	7.72269e-27	4.29356e-26	2.01109
CAGL0G07403g	2175.6	1.00658	0.117163	4.24533e-18	1.57135e-17	2.00915
CAGL0J08481g	878.815	1.00385	0.157319	8.65549e-11	2.18062e-10	2.00534
CAGL0J06710g	2856.74	1.00261	0.123529	2.37261e-16	8.07914e-16	2.00363
CAGL0M11682g	2348.3	1.00129	0.356656	0.00225224	0.00339785	2.00179
CAGL0H01837g	2180.55	1.00117	0.171399	2.54463e-09	5.88915e-09	2.00162
CAGL0M00792g	14.9481	-1.00029	0.537108	0.024802	0.0337523	0.499898
CAGL0H02673g	495.033	-1.00062	0.141571	7.70303e-13	2.17829e-12	0.499785
CAGL0G06864g	360.696	-1.00245	0.142319	9.02362e-13	2.54242e-12	0.499153
CAGL0H01573g	371.759	-1.00532	0.151675	1.6176e-11	4.24953e-11	0.498161
CAGL0J07370g	2378.03	-1.00551	0.137199	1.11653e-13	3.30416e-13	0.498092
CAGL0D06622g	2544.84	-1.00583	0.108243	7.31555e-21	3.09821e-20	0.497983
CAGL0M12144g	19255.6	-1.0068	0.136188	6.86657e-14	2.06839e-13	0.497647
CAGL0D01408g	13622.6	-1.00831	0.0749913	1.49691e-41	1.57994e-40	0.49713
CAGL0L08096g	440.558	-1.00865	0.131558	8.48635e-15	2.66474e-14	0.497013
CAGL0I03806g	1172.79	-1.00917	0.0879283	8.92694e-31	5.88307e-30	0.49683
CAGL0D01606g	779.323	-1.0113	0.132365	1.04773e-14	3.27278e-14	0.496099
CAGL0I09240g	2885.55	-1.01257	0.0949945	7.55958e-27	4.20721e-26	0.495661
CAGL0J07920g	1832.72	-1.01261	0.162778	2.40561e-10	5.91174e-10	0.495648
CAGL0G01144g	5683.78	-1.01341	0.11362	2.22672e-19	8.72605e-19	0.495375
CAGL0A04059g	6320.77	-1.01389	0.0852209	5.85171e-33	4.27333e-32	0.495209
CAGL0C04851g	424.419	-1.01605	0.148327	3.47085e-12	9.46818e-12	0.49447
CAGL0B02904g	65.5008	-1.01834	0.23996	1.0363e-05	1.89067e-05	0.493683
CAGL0M04499g	981.642	-1.01979	0.17312	1.80962e-09	4.2261e-09	0.493187
CAGL0G04213g	10305	-1.02062	0.0942146	1.14567e-27	6.60045e-27	0.492903
CAGL0M00572g	527.269	-1.02071	0.162643	1.65086e-10	4.09795e-10	0.492873
CAGL0E02255g	10188.2	-1.02123	0.306335	0.000374453	0.000610052	0.492695
CAGL0G05445g	2806.53	-1.02311	0.127021	3.76817e-16	1.27111e-15	0.492054
CAGL0G02013g	1694.58	-1.02544	0.0840664	1.51274e-34	1.19341e-33	0.491261
CAGL0B02321g	3498.68	-1.02614	0.092984	1.21325e-28	7.342e-28	0.491021
CAGL0L10626g	212.513	-1.02756	0.157339	3.07199e-11	7.95832e-11	0.490539
CAGL0F04301g	807.797	-1.02999	0.148628	1.97434e-12	5.46864e-12	0.489713
CAGL0B01375g	9081.66	-1.0301	0.0636277	2.82979e-59	6.34531e-58	0.489678
CAGL0I07645g	1777.45	-1.03036	0.0976379	2.34245e-26	1.27607e-25	0.489587
CAGL0E02431g	878.604	-1.03305	0.116502	3.51827e-19	1.36488e-18	0.488676
CAGL0M11286g	581.577	-1.03321	0.113957	6.09539e-20	2.46923e-19	0.488622
CAGL0K10472g	4884.33	-1.03547	0.13836	3.27552e-14	9.97795e-14	0.487858
CAGL0H05731g	2695.7	-1.03754	0.0809276	5.92476e-38	5.44514e-37	0.487157
CAGL0E01111g	1479.27	-1.03761	0.119625	1.92858e-18	7.21247e-18	0.487135
CAGL0M11198g	588.446	-1.03911	0.165844	1.5347e-10	3.81487e-10	0.486628
CAGL0K08998g	364.502	-1.03956	0.162004	6.47305e-11	1.63919e-10	0.486475
CAGL0G02981r	41.6502	-1.03961	0.281611	9.98084e-05	0.000170147	0.48646
CAGL0I04532g	2932.86	-1.04003	0.0862504	8.19738e-34	6.23047e-33	0.486316
CAGL0J09064g	12763	-1.04467	0.0885864	1.9632e-32	1.38863e-31	0.484755
CAGL0F02563g	6564.05	-1.04575	0.154007	5.17301e-12	1.40055e-11	0.484392
CAGL0L12892g	2000.73	-1.04674	0.134408	3.13439e-15	1.00763e-14	0.484062
CAGL0H02607g	2572.47	-1.04691	0.142628	9.74579e-14	2.89375e-13	0.484003
CAGL0G03135g	528.562	-1.04706	0.11746	2.29712e-19	8.98887e-19	0.483953
CAGL0G01848g	441.454	-1.04865	0.207105	1.82593e-07	3.75327e-07	0.483421
CAGL0B02299g	909.264	-1.05038	0.117582	1.9171e-19	7.54005e-19	0.482841
CAGL0C01221g	5498.44	-1.0522	0.162256	3.6338e-11	9.37778e-11	0.482233
CAGL0K06809g	972.586	-1.05266	0.238422	4.42255e-06	8.26114e-06	0.48208
CAGL0G09955g	5625.06	-1.05363	0.0859791	7.24312e-35	5.79879e-34	0.481755
CAGL0E00737g	7548.19	-1.05451	0.0919874	9.21862e-31	6.05315e-30	0.481461
CAGL0K11638g	79.104	-1.05488	0.292023	0.00013234	0.000223699	0.481339
CAGL0G04851g	10295.4	-1.05686	0.0727565	3.78318e-48	5.43732e-47	0.480676
CAGL0C02211g	2991.73	-1.05824	0.126163	2.23698e-17	7.98985e-17	0.480218
CAGL0K00671g	3015.89	-1.05936	0.119772	4.14678e-19	1.60279e-18	0.479844
CAGL0H08349g	1564.4	-1.05945	0.176461	8.59578e-10	2.04994e-09	0.479814
CAGL0M09251g	1541.54	-1.06006	0.0961988	1.41311e-28	8.52282e-28	0.47961
CAGL0J03696g	987.645	-1.06031	0.104695	1.91315e-24	9.51996e-24	0.47953
CAGL0M01826g	32566.9	-1.06107	0.089545	9.74947e-33	7.06248e-32	0.479278
CAGL0L10978g	4046.46	-1.0634	0.135406	1.81481e-15	5.92941e-15	0.478504
CAGL0C02805g	1549.53	-1.06531	0.0962101	7.76712e-29	4.71613e-28	0.477869
CAGL0L06710g	412.803	-1.06569	0.151517	9.1205e-13	2.56704e-12	0.477743
CAGL0M05159g	3463.7	-1.06664	0.129564	9.18604e-17	3.19442e-16	0.477431
CAGL0J01243g	370.81	-1.06808	0.141235	1.74349e-14	5.39005e-14	0.476953
CAGL0A01914g	2700.74	-1.07015	0.116894	2.39337e-20	9.82808e-20	0.47627
CAGL0L02739g	187.786	-1.07094	0.167626	7.45124e-11	1.87986e-10	0.476009
CAGL0A02189g	15004	-1.07167	0.1138	3.56209e-21	1.53261e-20	0.475769
CAGL0J11264g	1798.59	-1.07188	0.0981955	4.36941e-28	2.56099e-27	0.4757
CAGL0D02970g	345.379	-1.07331	0.141893	1.75078e-14	5.40951e-14	0.475228
CAGL0G03465g	1573.27	-1.07683	0.107714	7.04492e-24	3.42363e-23	0.474068
CAGL0M13563g	328.459	-1.07777	0.145291	5.07011e-14	1.53323e-13	0.47376
CAGL0M13871g	5613.63	-1.07817	0.17652	4.34603e-10	1.0546e-09	0.473629
CAGL0B01837g	1548.11	-1.07865	0.108671	1.40466e-23	6.75335e-23	0.47347
CAGL0M13893g	19642.6	-1.07895	0.162391	1.39074e-11	3.66792e-11	0.473372
CAGL0M01804g	19987	-1.07952	0.102035	1.72054e-26	9.42026e-26	0.473185
CAGL0G07469g	11181.5	-1.07969	0.107192	3.23113e-24	1.59316e-23	0.473132
CAGL0I04700r	49.7297	-1.08027	0.27944	4.75733e-05	8.30918e-05	0.47294
CAGL0F05329g	3122.64	-1.08108	0.0897786	9.58193e-34	7.25221e-33	0.472676
CAGL0G07128g	1123.81	-1.08169	0.167914	5.15674e-11	1.31759e-10	0.472476
CAGL0A00385g	1114.93	-1.08331	0.127552	8.9015e-18	3.23931e-17	0.471944
CAGL0A03117g	8108.93	-1.08496	0.0840855	1.78662e-38	1.68497e-37	0.471407
CAGL0B03641g	1132.82	-1.08651	0.155395	1.16546e-12	3.2633e-12	0.470901
CAGL0F09009g	643.57	-1.08747	0.103338	2.97445e-26	1.61223e-25	0.470587
CAGL0L10648g	2506.93	-1.08792	0.0837248	5.8214e-39	5.59766e-38	0.47044
CAGL0G07667g	4066.19	-1.0884	0.130449	2.88136e-17	1.02643e-16	0.470282
CAGL0H09526g	1361.46	-1.09045	0.159077	2.96192e-12	8.11264e-12	0.469616
CAGL0H01947g	818.499	-1.09173	0.156042	1.12245e-12	3.14937e-12	0.469197
CAGL0M14047g	4059.12	-1.09218	0.711068	0.0358366	0.0477821	0.469053
CAGL0K09262g	714.635	-1.09269	0.134704	2.15943e-16	7.3625e-16	0.468886
CAGL0I04840g	139.921	-1.0937	0.165628	1.77896e-11	4.65771e-11	0.468559
CAGL0L06226g	1594.8	-1.09494	0.122934	2.27967e-19	8.92705e-19	0.468156
CAGL0K06655g	3339.71	-1.09675	0.108982	3.44743e-24	1.69671e-23	0.46757
CAGL0E04532g	1513.53	-1.0968	0.0919704	3.8149e-33	2.81251e-32	0.467551
CAGL0J03146g	13830.8	-1.09739	0.159786	2.1925e-12	6.04812e-12	0.467363
CAGL0C04301g	7923.67	-1.09774	0.0965261	2.48718e-30	1.60774e-29	0.467249
CAGL0G07249g	1921.67	-1.09791	0.131358	2.73018e-17	9.7321e-17	0.467193
CAGL0A02673g	4567.78	-1.09853	0.106725	3.27675e-25	1.6945e-24	0.466991
CAGL0I07425g	29.2408	-1.09927	0.396289	0.00216773	0.00327401	0.466752
CAGL0E01463g	18182.3	-1.10037	0.0793495	4.31443e-44	5.12421e-43	0.466398
CAGL0I02222g	1061.4	-1.1013	0.156823	9.32743e-13	2.62392e-12	0.466095
CAGL0E06292g	268.392	-1.10244	0.701612	0.0336687	0.0450584	0.465728
CAGL0I03762g	10424.2	-1.10261	0.0820102	1.36199e-41	1.44601e-40	0.465674
CAGL0L04136g	530.171	-1.10304	0.132726	4.02393e-17	1.42034e-16	0.465533
CAGL0M00990g	1792.22	-1.10449	0.148564	4.48426e-14	1.35759e-13	0.465066
CAGL0K09152g	1672.43	-1.10548	0.108405	8.55633e-25	4.33756e-24	0.464747
CAGL0G00748g	522.986	-1.10621	0.190473	2.66382e-09	6.16236e-09	0.464514
CAGL0B00330g	1486.2	-1.10711	0.156399	5.56612e-13	1.58646e-12	0.464222
CAGL0J11352g	3072.82	-1.1082	0.139073	6.38492e-16	2.12857e-15	0.463871
CAGL0G01012g	27.3179	-1.10996	0.339198	0.000434782	0.000702621	0.463308
CAGL0L02981g	241.098	-1.11096	0.176546	1.32384e-10	3.29679e-10	0.462984
CAGL0C03784g	754.401	-1.11115	0.121074	1.88516e-20	7.80046e-20	0.462923
CAGL0F03597g	481.965	-1.11144	0.133723	4.08959e-17	1.44163e-16	0.462832
CAGL0L08272g	8941.26	-1.11498	0.0953509	5.80968e-32	4.03541e-31	0.461697
CAGL0I02992g	3036.08	-1.11503	0.141305	1.26082e-15	4.14446e-15	0.461681
CAGL0F07755g	225.466	-1.11558	0.161414	2.04618e-12	5.65892e-12	0.461506
CAGL0D04202g	1614.22	-1.11674	0.104122	3.25264e-27	1.84248e-26	0.461134
CAGL0D01628g	281.62	-1.11935	0.16508	5.08997e-12	1.37876e-11	0.460301
CAGL0J05786g	1198.07	-1.11976	0.139386	4.00121e-16	1.3472e-15	0.460171
CAGL0E05390g	16247.4	-1.12058	0.152984	1.40917e-13	4.14319e-13	0.459908
CAGL0E04092g	8807.2	-1.12256	0.356359	0.000614404	0.000980869	0.459278
CAGL0E02101g	1265.61	-1.12413	0.109702	5.08913e-25	2.60679e-24	0.458779
CAGL0I09746g	1558.35	-1.12446	0.124167	5.58461e-20	2.26911e-19	0.458673
CAGL0D00528g	11843.7	-1.12576	0.20191	9.93335e-09	2.21726e-08	0.45826
CAGL0M07634g	253.747	-1.12822	0.238407	8.9859e-07	1.76645e-06	0.457479
CAGL0K10208g	989.168	-1.12875	0.109931	4.14182e-25	2.12558e-24	0.457311
CAGL0L08602g	1313.56	-1.12879	0.128664	7.27036e-19	2.77269e-18	0.457299
CAGL0B04081r	7.077	-1.13036	0.67177	0.0297842	0.0401382	0.456801
CAGL0G08085g	989.048	-1.13129	0.154054	8.57682e-14	2.56214e-13	0.456507
CAGL0J05742g	578.55	-1.13422	0.101482	2.20026e-29	1.36512e-28	0.455583
CAGL0M07876g	1013.09	-1.13448	0.137692	7.20314e-17	2.51947e-16	0.455501
CAGL0M06083g	46250.6	-1.13518	0.195126	2.38816e-09	5.5294e-09	0.455277
CAGL0G01969g	3496.92	-1.13595	0.108296	3.9959e-26	2.14651e-25	0.455036
CAGL0B02277g	1254.25	-1.13696	0.131549	2.25569e-18	8.41834e-18	0.454718
CAGL0F00473g	344.039	-1.13858	0.146364	3.05589e-15	9.84151e-15	0.454205
CAGL0H02783g	4277.79	-1.139	0.139484	1.30033e-16	4.48434e-16	0.454075
CAGL0K09922g	6351.78	-1.1406	0.169706	7.32485e-12	1.96347e-11	0.45357
CAGL0C00715g	909.184	-1.14235	0.144642	1.1725e-15	3.86118e-15	0.453022
CAGL0A02794g	1127.16	-1.14336	0.0886347	2.40681e-38	2.25024e-37	0.452705
CAGL0E05676g	2307.63	-1.14426	0.122461	3.77652e-21	1.62357e-20	0.452422
CAGL0J11374g	20.9459	-1.14571	0.443798	0.0035812	0.00529779	0.451968
CAGL0M04213g	1181.77	-1.14571	0.0932988	4.71774e-35	3.81086e-34	0.451968
CAGL0G03311g	28964.5	-1.14744	0.122982	4.02187e-21	1.72357e-20	0.451427
CAGL0M06919g	2202.97	-1.14906	0.20674	1.06669e-08	2.37608e-08	0.450918
CAGL0I06226g	831.833	-1.14999	0.250321	1.66879e-06	3.20588e-06	0.450627
CAGL0M08074g	1667.35	-1.15023	0.111673	2.86842e-25	1.48904e-24	0.450555
CAGL0H10098g	579.287	-1.15074	0.124346	8.90536e-21	3.73638e-20	0.450395
CAGL0I03014g	561.393	-1.15556	0.137306	1.58545e-17	5.70044e-17	0.448893
CAGL0L08294g	1639.42	-1.1562	0.109874	2.68221e-26	1.45822e-25	0.448692
CAGL0L13299g	333.091	-1.1567	0.14324	2.75743e-16	9.3718e-16	0.448538
CAGL0G01947g	2012.42	-1.15709	0.220729	6.12203e-08	1.30713e-07	0.448415
CAGL0M06281g	27.0136	-1.15752	0.400325	0.00141786	0.00218481	0.448284
CAGL0J00341g	6787.51	-1.15897	0.108254	3.61739e-27	2.04481e-26	0.447831
CAGL0L07348g	1371.52	-1.16008	0.161887	2.88435e-13	8.34422e-13	0.447488
CAGL0A00935g	580.571	-1.16298	0.2309	1.82926e-07	3.75867e-07	0.446588
CAGL0L11286g	89.0184	-1.16351	0.228611	1.42576e-07	2.96338e-07	0.446424
CAGL0L12100g	11.3867	-1.16552	0.589774	0.0154097	0.0214073	0.445803
CAGL0D02860g	129.561	-1.16832	0.182581	6.20671e-11	1.57322e-10	0.444938
CAGL0K11946g	296.089	-1.16908	0.148878	1.63424e-15	5.34591e-15	0.444705
CAGL0G00704g	465.921	-1.16941	0.115038	1.12899e-24	5.69662e-24	0.444602
CAGL0B02343g	397.666	-1.16974	0.218622	3.39224e-08	7.34442e-08	0.444501
CAGL0K09966g	18394.9	-1.17073	0.07232	2.53195e-59	5.7011e-58	0.444197
CAGL0H01243g	965.379	-1.17361	0.0928464	5.08544e-37	4.5052e-36	0.44331
CAGL0J08030g	1374.53	-1.17411	0.150045	1.88877e-15	6.15987e-15	0.443157
CAGL0H06853g	10501.6	-1.17537	0.201517	2.09132e-09	4.85877e-09	0.442769
CAGL0F01661g	686.271	-1.17682	0.105708	3.5109e-29	2.15356e-28	0.442326
CAGL0D03014g	7398.05	-1.17803	0.0737208	6.9861e-58	1.45203e-56	0.441954
CAGL0K03091g	1127.69	-1.1804	0.135849	1.40411e-18	5.29137e-18	0.441229
CAGL0A03256g	406.224	-1.18126	0.120983	6.25625e-23	2.92717e-22	0.440965
CAGL0L12738g	162.767	-1.18145	0.195412	5.75774e-10	1.38843e-09	0.440908
CAGL0B01243g	208.539	-1.18178	0.206107	3.81969e-09	8.76501e-09	0.440806
CAGL0M02002g	1222.34	-1.18219	0.154205	6.87598e-15	2.1679e-14	0.440681
CAGL0M00902g	2192.49	-1.18227	0.182651	3.65597e-11	9.43047e-11	0.440659
CAGL0I07447g	5785.11	-1.18791	0.132517	1.19893e-19	4.7675e-19	0.438939
CAGL0L02761g	669.925	-1.18828	0.120774	2.99005e-23	1.42238e-22	0.438825
CAGL0K11726g	23226.2	-1.18846	0.0778647	4.26804e-53	7.44017e-52	0.438772
CAGL0C00473g	1263.61	-1.1899	0.117408	1.48533e-24	7.43902e-24	0.438334
CAGL0F03795g	490.042	-1.19127	0.159804	3.49313e-14	1.06349e-13	0.437918
CAGL0J07986g	174.925	-1.19174	0.256749	1.28989e-06	2.5011e-06	0.437776
CAGL0L03410g	1215.44	-1.19272	0.106385	1.38356e-29	8.66365e-29	0.437476
CAGL0L03003g	1790.81	-1.19445	0.137692	1.91448e-18	7.16472e-18	0.436952
CAGL0J08932g	577.137	-1.19707	0.185402	4.06085e-11	1.04449e-10	0.436159
CAGL0H08085g	573.847	-1.1979	0.167888	3.14304e-13	9.05867e-13	0.435908
CAGL0A04213g	7884.55	-1.19892	0.129134	7.52879e-21	3.18194e-20	0.4356
CAGL0J08910g	1045.24	-1.19974	0.187255	5.56481e-11	1.41716e-10	0.435354
CAGL0M06193g	290.468	-1.20074	0.166562	2.09057e-13	6.09027e-13	0.435052
CAGL0H09196g	7249.21	-1.2019	0.0850311	9.27759e-46	1.2023e-44	0.434701
CAGL0G09845g	606.337	-1.20282	0.142701	1.33841e-17	4.83151e-17	0.434426
CAGL0I08327g	16233.6	-1.20349	0.0999134	6.97601e-34	5.33971e-33	0.434223
CAGL0D01826g	7618.3	-1.20493	0.169741	4.22964e-13	1.21129e-12	0.433791
CAGL0G08272g	6315.1	-1.20598	0.0877221	2.00172e-43	2.2918e-42	0.433474
CAGL0J01067g	507.572	-1.20599	0.117443	3.73967e-25	1.92102e-24	0.433472
CAGL0M13805g	7568.33	-1.20896	0.0879318	1.94868e-43	2.23581e-42	0.432582
CAGL0E05434g	2147	-1.21032	0.177268	2.94247e-12	8.06345e-12	0.432172
CAGL0C04235g	631.485	-1.2104	0.141894	5.5541e-18	2.0404e-17	0.43215
CAGL0K06523g	410.967	-1.21115	0.157327	5.05442e-15	1.602e-14	0.431925
CAGL0J01980g	1024.31	-1.21511	0.0911698	5.94784e-41	6.14572e-40	0.430739
CAGL0L11770g	6605.93	-1.21518	0.0872274	1.55203e-44	1.88901e-43	0.430719
CAGL0J03278g	499.373	-1.2177	0.147628	7.5617e-17	2.63976e-16	0.429968
CAGL0I06116g	221.464	-1.21779	0.178341	3.23216e-12	8.8349e-12	0.429941
CAGL0E04158g	764.872	-1.21818	0.135884	1.16911e-19	4.66265e-19	0.429825
CAGL0L04532g	14682.9	-1.21998	0.13997	9.67657e-19	3.6722e-18	0.429288
CAGL0K09130g	2940.72	-1.22042	0.100365	1.88239e-34	1.47427e-33	0.429158
CAGL0M09669g	327.487	-1.22167	0.125169	6.30434e-23	2.94711e-22	0.428786
CAGL0C02783g	17.8039	-1.22332	0.513078	0.0052997	0.00771966	0.428295
CAGL0K05819g	2776.83	-1.2254	0.0823812	1.79465e-50	2.81109e-49	0.427679
CAGL0A04543g	1442.3	-1.22863	0.107186	7.38079e-31	4.87601e-30	0.426722
CAGL0K10868g	5445.61	-1.23038	0.144941	7.59334e-18	2.77072e-17	0.426204
CAGL0L01331g	6895.13	-1.2346	0.0945679	2.11053e-39	2.07747e-38	0.42496
CAGL0L03586g	4902.09	-1.23601	0.168629	7.98066e-14	2.38934e-13	0.424546
CAGL0H10340g	239.712	-1.23631	0.138747	1.88557e-19	7.42144e-19	0.424456
CAGL0G00330g	339.446	-1.23778	0.152557	1.81109e-16	6.1944e-16	0.424024
CAGL0E02959g	728.371	-1.2379	0.101179	7.61511e-35	6.08759e-34	0.423989
CAGL0L02585g	1617.3	-1.23834	0.128653	2.27315e-22	1.03751e-21	0.423859
CAGL0G02535g	533.811	-1.24135	0.127742	9.27195e-23	4.30831e-22	0.422978
CAGL0A02321g	6070.2	-1.24331	0.180503	1.98163e-12	5.48602e-12	0.422403
CAGL0A04631g	2098.53	-1.24415	0.0985509	5.79777e-37	5.11111e-36	0.422157
CAGL0H05247g	555.813	-1.2447	0.123191	1.93448e-24	9.60839e-24	0.421997
CAGL0J02024g	40.4406	-1.24638	0.372422	0.000273901	0.000451131	0.421505
CAGL0K09570g	752.186	-1.2484	0.167992	3.8695e-14	1.17476e-13	0.420914
CAGL0A00473g	3274.1	-1.24981	0.0825019	2.7987e-52	4.78614e-51	0.420505
CAGL0I01430g	16939.1	-1.25555	0.0915868	3.10961e-43	3.53776e-42	0.418835
CAGL0H04147g	159.789	-1.26024	0.183859	2.58059e-12	7.08974e-12	0.417476
CAGL0D01254g	70.7792	-1.26053	0.26877	9.6134e-07	1.88364e-06	0.41739
CAGL0L11858g	2005.53	-1.26317	0.13139	2.46361e-22	1.11971e-21	0.416627
CAGL0J06138g	524.24	-1.26486	0.140536	8.0792e-20	3.25093e-19	0.41614
CAGL0G09801g	526.337	-1.26583	0.133825	1.12379e-21	4.95752e-21	0.41586
CAGL0A00869g	243.523	-1.26586	0.147134	2.80631e-18	1.04372e-17	0.415852
CAGL0H05929g	3616.46	-1.26651	0.121452	6.26246e-26	3.33422e-25	0.415663
CAGL0D03652g	856.286	-1.26657	0.109816	3.1665e-31	2.13098e-30	0.415647
CAGL0K08712g	102.523	-1.26697	0.203101	1.55364e-10	3.86017e-10	0.415531
CAGL0G06226g	686.494	-1.26775	0.105229	7.15406e-34	5.46825e-33	0.415308
CAGL0M08448g	1370.69	-1.27157	0.087969	8.23712e-48	1.1592e-46	0.414208
CAGL0H01023g	410.988	-1.27218	0.183477	1.42433e-12	3.97166e-12	0.414035
CAGL0B03949g	688.738	-1.27279	0.310815	1.36231e-05	2.46343e-05	0.41386
CAGL0H09438g	464.132	-1.27455	0.12274	1.01668e-25	5.36539e-25	0.413355
CAGL0F00913g	1418.08	-1.27535	0.251681	1.33709e-07	2.78658e-07	0.413125
CAGL0M10912g	251.112	-1.27654	0.203581	1.2494e-10	3.11429e-10	0.412785
CAGL0K05049g	1723.95	-1.2781	0.0784325	3.74872e-60	8.96376e-59	0.412338
CAGL0M12815g	108.152	-1.27912	0.469546	0.0018849	0.00286688	0.412047
CAGL0E03223g	875.065	-1.28231	0.229724	7.89625e-09	1.77059e-08	0.411137
CAGL0G00836g	19.88	-1.28414	0.442311	0.00117364	0.00182147	0.410617
CAGL0F08833g	13355.9	-1.28415	0.0878476	7.27876e-49	1.05738e-47	0.410612
CAGL0G06666g	2026.55	-1.28419	0.158938	2.2156e-16	7.54923e-16	0.410601
CAGL0G07557g	139.655	-1.28488	0.189968	4.72296e-12	1.28127e-11	0.410405
CAGL0M03091g	1104.29	-1.28604	0.140521	1.93506e-20	7.99469e-20	0.410075
CAGL0M00682g	321.453	-1.28694	0.140196	1.45948e-20	6.07163e-20	0.409819
CAGL0L06952g	13048.8	-1.29283	0.092381	5.57352e-45	6.90809e-44	0.408148
CAGL0J03454g	2557.59	-1.29401	0.112596	4.60702e-31	3.06228e-30	0.407815
CAGL0M04543g	379.739	-1.29406	0.129783	7.19755e-24	3.49466e-23	0.407801
CAGL0F02079g	1505.52	-1.29797	0.120373	1.40714e-27	8.08099e-27	0.406697
CAGL0K11528g	1950.95	-1.29845	0.0841466	3.4917e-54	6.33194e-53	0.406563
CAGL0D00330g	677.336	-1.29876	0.155284	2.0721e-17	7.40582e-17	0.406476
CAGL0L11484g	20759.4	-1.30018	0.103461	1.04328e-36	9.07874e-36	0.406077
CAGL0E05522g	1515.41	-1.30087	0.193476	5.89907e-12	1.59393e-11	0.40588
CAGL0K07700g	1729.73	-1.30249	0.169178	4.51882e-15	1.4373e-14	0.405425
CAGL0J02398g	723.408	-1.3033	0.127889	7.22822e-25	3.68156e-24	0.4052
CAGL0H00957g	7791.03	-1.30439	0.0776196	6.63418e-64	1.83852e-62	0.404892
CAGL0G01034g	23395.6	-1.30626	0.171913	9.85657e-15	3.08246e-14	0.404367
CAGL0K11319g	496.094	-1.3071	0.124729	3.67415e-26	1.98353e-25	0.404134
CAGL0F00363g	822.348	-1.30883	0.130827	4.85288e-24	2.37976e-23	0.403647
CAGL0F03333g	1738.44	-1.31056	0.13399	4.53425e-23	2.14188e-22	0.403166
CAGL0J00517g	356.206	-1.31267	0.12791	3.60284e-25	1.8525e-24	0.402574
CAGL0L08998g	1145.53	-1.31569	0.111467	1.26826e-32	9.0777e-32	0.401733
CAGL0K06765g	381.953	-1.31659	0.120371	2.60413e-28	1.54816e-27	0.401484
CAGL0D02018g	309.925	-1.31685	0.158489	3.15663e-17	1.12005e-16	0.40141
CAGL0C04026g	711.623	-1.31748	0.0962033	3.75289e-43	4.25171e-42	0.401234
CAGL0D04576g	1763.88	-1.31751	0.161432	1.09831e-16	3.80221e-16	0.401226
CAGL0K01573g	829.068	-1.31803	0.142224	6.3447e-21	2.6955e-20	0.401082
CAGL0L08624g	2071.65	-1.32017	0.205196	3.97562e-11	1.02306e-10	0.400487
CAGL0M00770g	4456.24	-1.32515	0.0929913	1.43584e-46	1.92062e-45	0.399107
CAGL0K08602g	137.574	-1.32603	0.183045	1.4406e-13	4.23327e-13	0.398865
CAGL0I01958g	449.429	-1.33051	0.172543	4.06289e-15	1.29763e-14	0.397628
CAGL0G08778g	949.491	-1.33129	0.183523	1.29569e-13	3.81367e-13	0.397411
CAGL0E03157g	15265.3	-1.33312	0.0782049	1.19603e-65	3.55128e-64	0.396909
CAGL0F04917g	216.308	-1.33445	0.293797	1.71229e-06	3.28594e-06	0.396542
CAGL0J10362g	1599.26	-1.33458	0.145538	1.53482e-20	6.37522e-20	0.396506
CAGL0B02651g	7.23909	-1.33578	0.710556	0.0153622	0.0213522	0.396179
CAGL0D03190g	5904.33	-1.33819	0.0842961	3.06075e-57	6.24161e-56	0.395516
CAGL0F07557g	399.053	-1.33845	0.145036	8.89796e-21	3.73618e-20	0.395444
CAGL0H06193g	2516.68	-1.34239	0.0896259	3.3392e-51	5.37055e-50	0.394366
CAGL0J08162g	13042.5	-1.34403	0.213117	8.57666e-11	2.16177e-10	0.39392
CAGL0L09647g	8889.64	-1.34623	0.174609	3.92644e-15	1.25628e-14	0.393318
CAGL0G09669g	3765.9	-1.34665	0.119637	6.84854e-30	4.34894e-29	0.393204
CAGL0C03630g	5525.83	-1.34688	0.140076	2.17949e-22	9.96444e-22	0.39314
CAGL0J01177g	3584.12	-1.34713	0.112345	1.25961e-33	9.49366e-33	0.393074
CAGL0G08668g	1807.74	-1.34722	0.150417	1.06188e-19	4.24753e-19	0.393049
CAGL0J00385g	1833.15	-1.34822	0.139901	1.78086e-22	8.17651e-22	0.392778
CAGL0D04642g	577.722	-1.34963	0.134276	2.85266e-24	1.41041e-23	0.392394
CAGL0F06897g	3421.49	-1.34982	0.129792	6.77568e-26	3.59683e-25	0.392342
CAGL0F01177g	2660.82	-1.3504	0.190824	4.5994e-13	1.31578e-12	0.392182
CAGL0K08668g	54.7799	-1.35096	0.306736	3.25551e-06	6.15132e-06	0.392032
CAGL0G00154g	18322.1	-1.3512	0.157264	2.63968e-18	9.83783e-18	0.391966
CAGL0A03212g	4859.06	-1.35327	0.28022	4.25797e-07	8.55393e-07	0.391405
CAGL0M05599g	9318.46	-1.35339	0.148368	2.11449e-20	8.71601e-20	0.39137
CAGL0K00429g	3261.35	-1.3587	0.203087	6.76086e-12	1.81679e-11	0.389934
CAGL0I09768g	1060.42	-1.3605	0.125747	8.71921e-28	5.05564e-27	0.389446
CAGL0G05874g	1903.41	-1.36445	0.115507	1.04648e-32	7.5559e-32	0.388382
CAGL0J00209g	587.046	-1.36639	0.128089	4.64096e-27	2.60163e-26	0.38786
CAGL0F05511g	1085.49	-1.36787	0.113538	6.28055e-34	4.82103e-33	0.387463
CAGL0L05830g	127.309	-1.37491	0.187655	7.49017e-14	2.24747e-13	0.385578
CAGL0M08294g	1530.44	-1.37494	0.109298	8.62339e-37	7.5528e-36	0.38557
CAGL0K12012g	26174.6	-1.37557	0.118262	9.59053e-32	6.5938e-31	0.385402
CAGL0B02145g	2713.26	-1.37808	0.101008	6.87021e-43	7.70262e-42	0.384731
CAGL0I03476g	3117.13	-1.37819	0.147673	3.9035e-21	1.6755e-20	0.384701
CAGL0F08525g	1740.75	-1.38109	0.149865	4.26212e-21	1.82508e-20	0.38393
CAGL0M06677g	3538.69	-1.38241	0.166689	3.30651e-17	1.1717e-16	0.383577
CAGL0B01463g	1720.14	-1.38342	0.135529	5.62455e-25	2.8756e-24	0.383309
CAGL0K06787g	10606.6	-1.38368	0.0931432	1.93494e-50	3.01414e-49	0.383241
CAGL0K02937g	2667.19	-1.39082	0.137772	1.7168e-24	8.57448e-24	0.381348
CAGL0L03740g	1647.18	-1.39085	0.146016	5.00615e-22	2.24322e-21	0.381341
CAGL0J03630g	218.902	-1.39213	0.162846	3.84179e-18	1.42394e-17	0.381001
CAGL0B03795g	11504.1	-1.39255	0.101112	1.13413e-43	1.32087e-42	0.380891
CAGL0I01254g	1495.56	-1.3936	0.217162	4.07315e-11	1.04716e-10	0.380614
CAGL0J08250g	916.611	-1.3939	0.141494	2.07019e-23	9.89152e-23	0.380534
CAGL0H02211g	689.782	-1.39477	0.141275	1.6894e-23	8.10072e-23	0.380307
CAGL0F00429g	1396.4	-1.39683	0.134214	7.03248e-26	3.72949e-25	0.379763
CAGL0L07458g	582.846	-1.39708	0.135837	2.50613e-25	1.30599e-24	0.379698
CAGL0D01210g	490.454	-1.39779	0.144857	1.46503e-22	6.76089e-22	0.37951
CAGL0C01705g	14173.2	-1.3988	0.226593	1.86514e-10	4.61292e-10	0.379244
CAGL0J11000g	706.307	-1.39926	0.118627	1.22861e-32	8.80559e-32	0.379123
CAGL0H06897g	393.398	-1.39929	0.113646	2.38681e-35	1.95725e-34	0.379117
CAGL0D03718g	12457.5	-1.40377	0.118139	4.96559e-33	3.63605e-32	0.37794
CAGL0H07425g	1585.19	-1.40529	0.185968	1.22319e-14	3.79892e-14	0.377542
CAGL0L07370g	1774.24	-1.41022	0.143956	3.43558e-23	1.63288e-22	0.376254
CAGL0J07458g	1610.62	-1.41341	0.132155	3.19757e-27	1.81319e-26	0.375422
CAGL0G01276g	977.65	-1.41645	0.121955	1.02997e-31	7.0724e-31	0.374633
CAGL0L03454g	650.787	-1.42056	0.122451	1.17674e-31	8.04953e-31	0.373568
CAGL0A04323g	1329.57	-1.42227	0.129922	2.01055e-28	1.20188e-27	0.373124
CAGL0L05346g	274.072	-1.42327	0.209817	3.3063e-12	9.02842e-12	0.372867
CAGL0G08129g	1278.54	-1.42354	0.152767	3.47091e-21	1.49576e-20	0.372797
CAGL0K00473g	2036.02	-1.42691	0.167495	4.89665e-18	1.80748e-17	0.371928
CAGL0I06336g	1840.43	-1.4275	0.104962	1.15172e-42	1.27539e-41	0.371773
CAGL0L10120g	4900.16	-1.43198	0.174564	6.68272e-17	2.34047e-16	0.370621
CAGL0G07084g	722.398	-1.43261	0.163124	4.64827e-19	1.79039e-18	0.37046
CAGL0K01045g	3578.99	-1.4332	0.119214	7.82639e-34	5.9737e-33	0.370309
CAGL0J01155g	2375.35	-1.43438	0.11011	2.49917e-39	2.45109e-38	0.370007
CAGL0M01232g	1142.48	-1.43489	0.187356	5.17938e-15	1.63968e-14	0.369876
CAGL0M13959g	1080.43	-1.43573	0.0974837	1.25961e-49	1.89081e-48	0.36966
CAGL0K00957g	5007.7	-1.43652	0.199588	1.72521e-13	5.04221e-13	0.369457
CAGL0B04279g	2254.31	-1.43764	0.116871	2.59879e-35	2.11823e-34	0.36917
CAGL0B01771g	873.366	-1.43825	0.172124	1.86006e-17	6.66121e-17	0.369013
CAGL0G01628g	1306.86	-1.44679	0.123991	5.25039e-32	3.65162e-31	0.366838
CAGL0M05203g	2014.2	-1.44758	0.166525	9.97256e-19	3.77922e-18	0.366636
CAGL0K12848g	14243.2	-1.45022	0.10664	1.37126e-42	1.50922e-41	0.365965
CAGL0D03300g	1523.16	-1.45168	0.127485	1.3835e-30	8.99691e-30	0.365596
CAGL0K02541g	6254.3	-1.452	0.143099	1.3838e-24	6.95635e-24	0.365515
CAGL0E00781g	13535.4	-1.45238	0.132122	1.25975e-28	7.60634e-28	0.365417
CAGL0L05324g	33.0483	-1.4547	0.331071	3.1599e-06	5.97693e-06	0.364831
CAGL0I04752g	1848.38	-1.45535	0.133402	2.91015e-28	1.72628e-27	0.364668
CAGL0L08382g	117.23	-1.45674	0.187514	2.35259e-15	7.62819e-15	0.364316
CAGL0E01749g	51.2398	-1.45872	0.288805	1.224e-07	2.55583e-07	0.363816
CAGL0B00374g	238.109	-1.46269	0.29131	1.37058e-07	2.85199e-07	0.362817
CAGL0M00506g	2653.52	-1.46329	0.189152	2.79572e-15	9.01437e-15	0.362664
CAGL0L01243g	4839.62	-1.46479	0.156155	1.81276e-21	7.94499e-21	0.362289
CAGL0F04323g	1197.16	-1.46578	0.140401	4.5486e-26	2.43614e-25	0.36204
CAGL0H04675g	9856.26	-1.47188	0.0983224	3.17951e-51	5.14434e-50	0.360512
CAGL0H00847g	1330.47	-1.47395	0.0910642	1.74864e-59	3.97045e-58	0.359995
CAGL0G06974g	647.757	-1.47528	0.141974	7.71734e-26	4.08467e-25	0.359663
CAGL0H09922g	57.9154	-1.4759	0.288902	8.98716e-08	1.89344e-07	0.35951
CAGL0G09218g	1126.91	-1.47646	0.113762	4.54822e-39	4.39688e-38	0.359369
CAGL0H00913g	278.093	-1.47759	0.141013	3.02029e-26	1.63544e-25	0.359088
CAGL0G01562g	263.395	-1.48141	0.19899	2.5939e-14	7.9374e-14	0.358137
CAGL0I08393g	12904.9	-1.48426	0.147337	1.92048e-24	9.54763e-24	0.357432
CAGL0H05555g	320.17	-1.48646	0.203999	8.68633e-14	2.59199e-13	0.356888
CAGL0M06149g	2753.82	-1.48665	0.178141	1.88311e-17	6.73928e-17	0.356841
CAGL0I03366g	2340.3	-1.49761	0.143223	3.68804e-26	1.98904e-25	0.35414
CAGL0M09977g	6172.63	-1.4978	0.161914	4.77547e-21	2.03683e-20	0.354094
CAGL0M11836g	266.175	-1.49966	0.174917	2.78827e-18	1.03773e-17	0.353637
CAGL0J09966g	19280.2	-1.50111	0.204163	7.26841e-14	2.18214e-13	0.353282
CAGL0K01969g	816.561	-1.50263	0.140791	3.72615e-27	2.10189e-26	0.35291
CAGL0E00363g	373.171	-1.50348	0.149735	2.789e-24	1.3802e-23	0.352702
CAGL0A01958g	1840.32	-1.50681	0.206934	8.45064e-14	2.52724e-13	0.351888
CAGL0D03454g	3916.08	-1.5122	0.108905	2.06295e-44	2.48289e-43	0.350577
CAGL0B03707g	1335.61	-1.51321	0.112893	1.50527e-41	1.58566e-40	0.350332
CAGL0L03289g	32985.4	-1.51659	0.0959742	6.65774e-57	1.34751e-55	0.349511
CAGL0B00990g	1724.36	-1.5186	0.166682	2.11814e-20	8.72442e-20	0.349025
CAGL0G08041g	16158.4	-1.51916	0.170818	1.54686e-19	6.11502e-19	0.348889
CAGL0J04598g	2684.33	-1.52072	0.140276	5.95463e-28	3.46754e-27	0.348513
CAGL0K07183g	431.151	-1.52344	0.244493	1.18772e-10	2.96601e-10	0.347855
CAGL0I01166g	6013.12	-1.52726	0.140498	4.14788e-28	2.43378e-27	0.346936
CAGL0D03960g	1381.41	-1.53229	0.100927	1.22896e-52	2.12182e-51	0.345728
CAGL0K00825g	2675.65	-1.5359	0.107283	4.41171e-47	6.06639e-46	0.344864
CAGL0E02717g	1400.63	-1.53667	0.190694	1.92454e-16	6.5741e-16	0.34468
CAGL0J06512g	1125.96	-1.54371	0.132799	8.02862e-32	5.54108e-31	0.343003
CAGL0E02409g	1371.81	-1.54508	0.101247	3.56869e-53	6.24117e-52	0.342676
CAGL0K02453g	1490.14	-1.54548	0.124939	9.7967e-36	8.23349e-35	0.342582
CAGL0K11506g	966.255	-1.54593	0.189647	9.11549e-17	3.17193e-16	0.342475
CAGL0G08954g	2145.86	-1.54717	0.108188	5.46473e-47	7.45743e-46	0.34218
CAGL0F03861g	2970.55	-1.54931	0.207815	2.23691e-14	6.86443e-14	0.341672
CAGL0F07623g	560.416	-1.5515	0.138758	1.26081e-29	7.91335e-29	0.341156
CAGL0B00220g	226.031	-1.55301	0.174177	1.29338e-19	5.13549e-19	0.340799
CAGL0M07744g	86.689	-1.55418	0.406575	3.0301e-05	5.35295e-05	0.340521
CAGL0H09218g	1171.07	-1.55564	0.167687	4.41829e-21	1.89046e-20	0.340179
CAGL0B02673g	662.255	-1.5572	0.107851	7.61429e-48	1.07999e-46	0.339811
CAGL0C00759g	2468.53	-1.56442	0.158987	1.8943e-23	9.07519e-23	0.338113
CAGL0I08437g	994.304	-1.56463	0.100041	9.8908e-56	1.92266e-54	0.338063
CAGL0J09614g	9044.53	-1.57327	0.155628	1.2321e-24	6.20528e-24	0.336047
CAGL0J02706g	26.2221	-1.57568	0.368447	4.86583e-06	9.07034e-06	0.335485
CAGL0K08338g	1891.84	-1.57808	0.234246	3.87096e-12	1.05437e-11	0.334928
CAGL0J10208g	531.994	-1.57843	0.135527	5.97628e-32	4.1458e-31	0.334846
CAGL0G02761g	1324.35	-1.58189	0.26921	9.2659e-10	2.20295e-09	0.334044
CAGL0A03608g	588.888	-1.58289	0.126815	2.38495e-36	2.04901e-35	0.333813
CAGL0F07095g	4948.31	-1.5833	0.186407	4.87985e-18	1.80251e-17	0.333718
CAGL0B00968g	53.012	-1.58764	0.272735	1.49184e-09	3.50365e-09	0.332715
CAGL0H05863g	1428.56	-1.59099	0.16016	7.27108e-24	3.52719e-23	0.331944
CAGL0M05269g	159.744	-1.59106	0.181494	4.70775e-19	1.81202e-18	0.331927
CAGL0E01155g	720.047	-1.59904	0.114702	9.05993e-45	1.1178e-43	0.330095
CAGL0K10010g	4058.31	-1.59982	0.108561	9.17522e-50	1.38888e-48	0.329917
CAGL0H05093g	3458.63	-1.59992	0.185157	1.22949e-18	4.63978e-18	0.329895
CAGL0G03487g	549.004	-1.60849	0.131948	8.76883e-35	6.99952e-34	0.327942
CAGL0J05698g	1405.56	-1.61022	0.103443	3.00514e-55	5.69817e-54	0.327549
CAGL0A02090g	12390.3	-1.61288	0.12745	2.50498e-37	2.24865e-36	0.326946
CAGL0I04290g	1150.23	-1.61483	0.204612	6.95143e-16	2.31315e-15	0.326504
CAGL0M08778g	152.089	-1.61602	0.185116	6.17801e-19	2.36445e-18	0.326234
CAGL0G02299g	1385.53	-1.61879	0.123661	9.10789e-40	9.04762e-39	0.325609
CAGL0J11396g	91.9008	-1.6208	0.251589	2.89156e-11	7.49806e-11	0.325155
CAGL0B01232g	3277.18	-1.62566	0.169255	1.7769e-22	8.16529e-22	0.324061
CAGL0M09823g	2643.51	-1.62889	0.0986081	6.41753e-62	1.64362e-60	0.323337
CAGL0B03553g	2303.49	-1.63082	0.146734	2.55038e-29	1.57692e-28	0.322905
CAGL0G09317g	1392.22	-1.63191	0.162992	3.14148e-24	1.55179e-23	0.32266
CAGL0C01419g	1952.16	-1.63565	0.159168	2.10644e-25	1.09983e-24	0.321826
CAGL0G10021g	572.306	-1.63675	0.148136	5.32165e-29	3.23854e-28	0.321581
CAGL0A01067g	4298.95	-1.63995	0.0892481	4.88274e-76	1.98393e-74	0.320867
CAGL0K00781g	3587.31	-1.64611	0.182058	3.29437e-20	1.34972e-19	0.319501
CAGL0J06006g	736.233	-1.64926	0.16259	8.14372e-25	4.14004e-24	0.318804
CAGL0K06435g	1497.4	-1.65002	0.0963876	2.55156e-66	7.70313e-65	0.318636
CAGL0J01485g	1271.93	-1.65083	0.13389	1.46521e-35	1.21815e-34	0.318456
CAGL0L02893g	606.228	-1.65517	0.130597	1.97388e-37	1.78375e-36	0.317501
CAGL0M06809g	658.213	-1.65539	0.126764	1.34937e-39	1.33309e-38	0.317453
CAGL0M11000r	7.20816	-1.65547	0.822962	0.00795191	0.0113413	0.317435
CAGL0H00935g	2382.8	-1.65551	0.118086	2.7054e-45	3.38426e-44	0.317426
CAGL0F02849g	2328.96	-1.66121	0.136747	1.3509e-34	1.07199e-33	0.316173
CAGL0B04961g	3718.72	-1.66852	0.124677	1.72623e-41	1.81137e-40	0.314575
CAGL0K08888g	4221.3	-1.67139	0.101376	6.85261e-62	1.73857e-60	0.313951
CAGL0A02772g	850.939	-1.67436	0.155085	8.09438e-28	4.69839e-27	0.313306
CAGL0D02816g	787.368	-1.67998	0.119365	1.28941e-45	1.6551e-44	0.312087
CAGL0G05379g	918.538	-1.68119	0.13411	1.09137e-36	9.48194e-36	0.311826
CAGL0D06094g	443.511	-1.68394	0.145472	1.28854e-31	8.78091e-31	0.311231
CAGL0J09482g	223.659	-1.68484	0.154398	2.43217e-28	1.44911e-27	0.311037
CAGL0I09196g	600.119	-1.6863	0.192895	5.10152e-19	1.95939e-18	0.310723
CAGL0A04499g	365.011	-1.68777	0.132493	8.15288e-38	7.4297e-37	0.310406
CAGL0L10560g	21689.3	-1.68941	0.129875	2.38969e-39	2.34798e-38	0.310053
CAGL0D02904g	2146.2	-1.69416	0.203121	1.59204e-17	5.72034e-17	0.309034
CAGL0G03113g	1118.82	-1.69903	0.132334	2.23917e-38	2.09713e-37	0.307993
CAGL0G10043g	4188.85	-1.70091	0.11317	1.0165e-51	1.67474e-50	0.307591
CAGL0G03069g	607.787	-1.70141	0.206483	3.70146e-17	1.30993e-16	0.307486
CAGL0I09152g	520.349	-1.70166	0.171711	1.25658e-23	6.05217e-23	0.307432
CAGL0H07931g	899.163	-1.70487	0.162713	2.44413e-26	1.33012e-25	0.306749
CAGL0J07722g	826.078	-1.70539	0.150894	2.88694e-30	1.85948e-29	0.306638
CAGL0M11550g	1273.11	-1.71327	0.128626	3.78016e-41	3.93603e-40	0.304968
CAGL0H08019g	2396.32	-1.71351	0.121956	1.71969e-45	2.18664e-44	0.304918
CAGL0J06028g	452.502	-1.72012	0.119293	8.58512e-48	1.20504e-46	0.303523
CAGL0J04070g	5345.68	-1.72033	0.08106	1.22902e-100	9.09813e-99	0.30348
CAGL0J04532g	1705.23	-1.72096	0.195652	2.99503e-19	1.16692e-18	0.303347
CAGL0E02893g	1056.21	-1.72355	0.150845	6.76426e-31	4.47966e-30	0.302802
CAGL0K05555g	1768.64	-1.72678	0.134731	2.86579e-38	2.66553e-37	0.302126
CAGL0I03234g	14072.3	-1.73104	0.193112	6.56772e-20	2.65658e-19	0.301235
CAGL0H02431g	589.655	-1.73492	0.236082	4.16352e-14	1.26331e-13	0.300425
CAGL0H04411g	3634.32	-1.73891	0.16288	2.76297e-27	1.57169e-26	0.299597
CAGL0J11088g	372.436	-1.74406	0.132775	4.26915e-40	4.27231e-39	0.298528
CAGL0M05885g	811.356	-1.74525	0.277596	6.48291e-11	1.64092e-10	0.298282
CAGL0M02321g	266.907	-1.74526	0.182836	3.28725e-22	1.48531e-21	0.29828
CAGL0M12100g	173.513	-1.74549	0.351428	1.34407e-07	2.80007e-07	0.298232
CAGL0G03003g	6114.76	-1.74604	0.22644	2.54935e-15	8.23964e-15	0.29812
CAGL0A04411g	1290.01	-1.74677	0.118791	1.29479e-49	1.93823e-48	0.297969
CAGL0F00407g	10524.4	-1.74707	0.156949	1.72598e-29	1.07704e-28	0.297907
CAGL0J00275g	1865.38	-1.74769	0.120386	1.89312e-48	2.73541e-47	0.297778
CAGL0D01716g	2716.54	-1.74827	0.13857	3.58861e-37	3.20543e-36	0.297658
CAGL0E01133g	23590.4	-1.74981	0.113065	1.94816e-54	3.56877e-53	0.297341
CAGL0E01595g	1223.28	-1.75151	0.22255	7.22878e-16	2.40248e-15	0.29699
CAGL0H10384g	1232.69	-1.7526	0.149604	2.27177e-32	1.60061e-31	0.296766
CAGL0G03597g	1079.03	-1.75264	0.107761	3.68116e-60	8.84134e-59	0.296758
CAGL0J09460g	1124.78	-1.75689	0.198187	1.57529e-19	6.21829e-19	0.295886
CAGL0F06875g	4706.59	-1.75772	0.191845	1.08966e-20	4.55767e-20	0.295715
CAGL0G05852g	882.799	-1.75965	0.136635	1.21596e-38	1.15485e-37	0.295321
CAGL0G09229g	75.7495	-1.7612	0.270337	1.60934e-11	4.23001e-11	0.295003
CAGL0I07711g	213.367	-1.76419	0.191878	7.86104e-21	3.31624e-20	0.294391
CAGL0L02799g	1774.16	-1.77115	0.144226	2.30435e-35	1.89251e-34	0.292975
CAGL0I09174g	307.36	-1.77428	0.150598	9.91512e-33	7.17287e-32	0.292341
CAGL0E03289g	14402.2	-1.77866	0.235637	1.15639e-14	3.59767e-14	0.291455
CAGL0I06490g	4007.73	-1.78936	0.100647	2.05065e-71	7.33889e-70	0.2893
CAGL0I03058r	1.47381	-1.78996	2.80534	0.0201294	0.0276581	0.28918
CAGL0E06534g	2514.21	-1.79369	0.198772	4.32063e-20	1.76084e-19	0.288434
CAGL0B01485g	969.232	-1.79428	0.187675	2.36177e-22	1.07433e-21	0.288315
CAGL0C01287g	1511.23	-1.79813	0.172001	2.76816e-26	1.50343e-25	0.287548
CAGL0C02343g	22246	-1.79849	0.16434	3.90381e-28	2.29556e-27	0.287475
CAGL0B03993g	18984.3	-1.79888	0.0781043	3.0482e-118	3.10801e-116	0.287397
CAGL0C01617g	34.1632	-1.80562	0.367171	1.85658e-07	3.81191e-07	0.286058
CAGL0G08107g	19.62	-1.80768	0.437278	7.65e-06	1.4071e-05	0.28565
CAGL0K13024g	2133.57	-1.81042	0.12284	7.38668e-50	1.12444e-48	0.285108
CAGL0G08294g	1176.56	-1.8168	0.197926	8.44597e-21	3.55467e-20	0.28385
CAGL0K09416g	1293.65	-1.82032	0.211477	1.42084e-18	5.35069e-18	0.283158
CAGL0L12408g	2325.28	-1.82602	0.180222	7.68893e-25	3.91252e-24	0.282041
CAGL0L04026g	1192.58	-1.83625	0.277645	6.91607e-12	1.85665e-11	0.280048
CAGL0M11638g	513.184	-1.83842	0.172764	3.84569e-27	2.16255e-26	0.279627
CAGL0F05797g	369.662	-1.8407	0.290178	4.15091e-11	1.06614e-10	0.279186
CAGL0L11176g	647.341	-1.84166	0.169609	3.5738e-28	2.10379e-27	0.279
CAGL0B04235g	128.726	-1.84215	0.201261	1.17175e-20	4.88593e-20	0.278906
CAGL0L04114g	2318.37	-1.84466	0.194902	5.58496e-22	2.49019e-21	0.27842
CAGL0A00649g	5.26035	-1.84826	0.884448	0.00638336	0.00921359	0.277728
CAGL0E01903g	675.114	-1.85275	0.120686	7.13391e-54	1.27713e-52	0.276864
CAGL0F04103g	2575.06	-1.85757	0.109514	3.08279e-65	8.95667e-64	0.275941
CAGL0B00880g	1491.51	-1.85996	0.185177	1.81773e-24	9.05348e-24	0.275485
CAGL0M05797g	698.725	-1.86175	0.0984456	1.85887e-80	8.44145e-79	0.275143
CAGL0B02717g	11474.4	-1.86185	0.161922	2.50756e-31	1.69811e-30	0.275123
CAGL0J01463g	139.131	-1.86296	0.237267	8.19684e-16	2.71753e-15	0.274912
CAGL0H06369g	20687.2	-1.86494	0.142841	1.39135e-39	1.37206e-38	0.274535
CAGL0K03861g	6307.52	-1.87118	0.190305	9.3451e-24	4.52112e-23	0.27335
CAGL0F04433g	13538.9	-1.8717	0.126415	3.01189e-50	4.65036e-49	0.27325
CAGL0H03685g	31948	-1.87371	0.152414	1.83059e-35	1.51726e-34	0.27287
CAGL0G02167g	1854.84	-1.87518	0.160562	3.06902e-32	2.14831e-31	0.272593
CAGL0K02497g	6614.82	-1.87765	0.109379	8.86264e-67	2.72123e-65	0.272127
CAGL0D05060g	3631.49	-1.87914	0.137039	1.60556e-43	1.84999e-42	0.271846
CAGL0A00627g	962.592	-1.8802	0.111426	1.32624e-64	3.81222e-63	0.271647
CAGL0I09350g	3673.7	-1.88089	0.164305	4.46611e-31	2.97228e-30	0.271517
CAGL0E03894g	921.021	-1.88593	0.158346	1.96506e-33	1.46674e-32	0.27057
CAGL0C04279g	928.806	-1.88611	0.170555	3.7158e-29	2.27409e-28	0.270535
CAGL0K01463g	2400.15	-1.88654	0.0917024	9.40808e-95	6.2767e-93	0.270456
CAGL0L08404g	469.423	-1.88681	0.149869	4.45917e-37	3.96991e-36	0.270404
CAGL0J10978g	1413.9	-1.89145	0.167832	3.40092e-30	2.18273e-29	0.269536
CAGL0L11528g	1327.16	-1.89222	0.194987	5.30373e-23	2.49229e-22	0.269393
CAGL0I10670g	1869.79	-1.89442	0.262749	9.83951e-14	2.91837e-13	0.268982
CAGL0G02783g	744.899	-1.89493	0.227534	1.47864e-17	5.32705e-17	0.268888
CAGL0K01529g	569.355	-1.89582	0.138537	2.31174e-43	2.63558e-42	0.268721
CAGL0L08184g	2830	-1.90939	0.238127	1.62687e-16	5.58199e-16	0.266205
CAGL0C02585g	1785.8	-1.90957	0.204812	2.0143e-21	8.79973e-21	0.266171
CAGL0H10406g	2808.39	-1.91121	0.242609	5.82618e-16	1.9471e-15	0.26587
CAGL0J06088g	226.387	-1.91169	0.171977	1.95682e-29	1.21828e-28	0.265781
CAGL0F03289g	1344.38	-1.91254	0.148471	1.02958e-38	9.84751e-38	0.265624
CAGL0H02959g	531.829	-1.91385	0.258254	2.18451e-14	6.70743e-14	0.265384
CAGL0E05698g	428.313	-1.91499	0.216968	1.98752e-19	7.80565e-19	0.265174
CAGL0M07700g	503.701	-1.91728	0.220493	6.23042e-19	2.38281e-18	0.264753
CAGL0H04235g	1107.9	-1.92024	0.246369	1.13101e-15	3.7291e-15	0.264211
CAGL0M03773g	4404.3	-1.92069	0.133441	1.16565e-47	1.61933e-46	0.264128
CAGL0M03619g	1176.3	-1.92158	0.14389	2.14778e-41	2.24934e-40	0.263965
CAGL0G10109g	1702.3	-1.92421	0.19122	1.43906e-24	7.22068e-24	0.263484
CAGL0M09757g	1252.98	-1.92549	0.185821	6.62044e-26	3.51788e-25	0.263252
CAGL0C01925g	1748.44	-1.92897	0.136572	4.92136e-46	6.43947e-45	0.262617
CAGL0A04015g	31294.1	-1.93514	0.150964	2.1087e-38	1.98181e-37	0.261496
CAGL0M00638g	6135.68	-1.94054	0.148591	9.87389e-40	9.79055e-39	0.260519
CAGL0I09438g	701.268	-1.94441	0.15473	5.60262e-37	4.94715e-36	0.259821
CAGL0H07205g	1647.94	-1.94702	0.178426	1.7736e-28	1.06259e-27	0.259352
CAGL0D00836g	2715.76	-1.94785	0.156364	4.36557e-36	3.70354e-35	0.259201
CAGL0L11198g	1020.78	-1.95521	0.117669	9.7512e-63	2.60869e-61	0.257883
CAGL0C05181g	5121.59	-1.95604	0.165727	6.41157e-33	4.67586e-32	0.257735
CAGL0M02145g	818.356	-1.95718	0.198612	1.16719e-23	5.62668e-23	0.257531
CAGL0A04257g	4437.93	-1.96369	0.188194	2.91917e-26	1.58385e-25	0.256372
CAGL0M06655g	3823.72	-1.96449	0.158124	3.29676e-36	2.81893e-35	0.25623
CAGL0J11792g	848.733	-1.96696	0.230724	2.59327e-18	9.67154e-18	0.255792
CAGL0M08030g	621.184	-1.96919	0.146953	1.07786e-41	1.14661e-40	0.255397
CAGL0H02981r	2.44465	-1.96951	1.75995	0.0185163	0.0255456	0.25534
CAGL0D03740g	1616.36	-1.97552	0.182057	3.42149e-28	2.01633e-27	0.254279
CAGL0M00154g	2715.15	-1.98879	0.169541	1.54291e-32	1.10144e-31	0.251951
CAGL0E01573g	3661.08	-1.98879	0.249847	2.80815e-16	9.53819e-16	0.251949
CAGL0H01144g	62.2818	-1.99246	0.262645	6.36708e-15	2.01097e-14	0.251309
CAGL0I02398g	7957.8	-2.00525	0.224425	6.72853e-20	2.71959e-19	0.249092
CAGL0J03740g	134.036	-2.00538	0.278267	9.93066e-14	2.94217e-13	0.24907
CAGL0C02299g	506.376	-2.00951	0.133787	9.87805e-52	1.63245e-50	0.248358
CAGL0G07106g	5277.2	-2.01105	0.137705	4.44513e-49	6.50989e-48	0.248093
CAGL0C03531g	1653.02	-2.01149	0.151291	4.00599e-41	4.16314e-40	0.248018
CAGL0L02849g	5192.47	-2.01527	0.2207	1.15438e-20	4.82091e-20	0.247368
CAGL0J06864g	26.5958	-2.02314	0.401256	8.36383e-08	1.76762e-07	0.246022
CAGL0F01551g	598.611	-2.0302	0.217176	1.47399e-21	6.47598e-21	0.244821
CAGL0L06072g	283	-2.03139	0.2415	6.78343e-18	2.48358e-17	0.244619
CAGL0L13090g	271.657	-2.03193	0.165665	2.57057e-35	2.09839e-34	0.244528
CAGL0I07799g	4524.5	-2.03873	0.125833	8.31387e-60	1.92825e-58	0.243377
CAGL0E02585g	3176.05	-2.04882	0.184843	2.41251e-29	1.49338e-28	0.241681
CAGL0L08206g	2435.96	-2.04939	0.231066	1.16292e-19	4.64137e-19	0.241587
CAGL0L04928g	4460.35	-2.05497	0.146124	1.3537e-45	1.72941e-44	0.240654
CAGL0K01089g	1855.44	-2.05568	0.12115	2.30323e-65	6.72793e-64	0.240536
CAGL0L04092g	3258.33	-2.05583	0.224968	9.88569e-21	4.14447e-20	0.24051
CAGL0E01067g	3668.25	-2.05587	0.18058	7.98889e-31	5.2713e-30	0.240504
CAGL0J02816g	12489.7	-2.05715	0.211499	3.51386e-23	1.66716e-22	0.240291
CAGL0G01056g	49.0182	-2.06358	0.327851	5.56878e-11	1.41751e-10	0.239222
CAGL0D04180g	2897.26	-2.06645	0.240025	1.19645e-18	4.51827e-18	0.238746
CAGL0I02926g	12363.3	-2.07046	0.148975	1.03261e-44	1.27112e-43	0.238083
CAGL0L12672g	6981.15	-2.07159	0.168042	1.01428e-35	8.51112e-35	0.237897
CAGL0I07667g	2207.03	-2.07276	0.133352	2.86959e-55	5.4603e-54	0.237704
CAGL0M04587g	422.518	-2.07739	0.181052	2.88875e-31	1.94892e-30	0.236943
CAGL0L06754g	13996.2	-2.07803	0.117824	1.93882e-70	6.8035e-69	0.236837
CAGL0J08679g	5154.99	-2.08439	0.115629	1.93633e-73	7.31744e-72	0.235796
CAGL0I05500g	4836.88	-2.08464	0.174816	1.38265e-33	1.03632e-32	0.235755
CAGL0J05412g	7284.72	-2.08646	0.191153	1.51437e-28	9.12339e-28	0.235458
CAGL0H07051g	3228.83	-2.0907	0.139869	2.56701e-51	4.1658e-50	0.234768
CAGL0J06666g	594.315	-2.09256	0.221543	5.6352e-22	2.51052e-21	0.234464
CAGL0D03674g	13592.8	-2.10422	0.188051	4.9954e-30	3.19092e-29	0.232577
CAGL0L10164g	13547.1	-2.10436	0.146284	9.71049e-48	1.35596e-46	0.232554
CAGL0K06457g	1972.73	-2.10741	0.235601	5.65658e-20	2.29663e-19	0.232064
CAGL0K01441g	570.306	-2.10751	0.143918	2.30065e-49	3.39692e-48	0.232048
CAGL0G03443g	17474.5	-2.11576	0.165387	2.73227e-38	2.54572e-37	0.230723
CAGL0I07931g	1080.56	-2.11609	0.13851	1.73871e-53	3.06058e-52	0.230672
CAGL0D05874g	4613.27	-2.11716	0.163362	3.17703e-39	3.08789e-38	0.2305
CAGL0J03718g	4783.41	-2.1183	0.198262	1.86229e-27	1.06608e-26	0.230319
CAGL0J00891g	3489.81	-2.11924	0.138554	1.49522e-53	2.64924e-52	0.230169
CAGL0J10802g	1771.59	-2.12331	0.192053	3.19424e-29	1.96378e-28	0.229519
CAGL0M10681g	764.491	-2.12401	0.138141	3.8676e-54	6.99014e-53	0.229408
CAGL0G08316g	334.741	-2.12531	0.190024	8.05127e-30	5.08878e-29	0.229202
CAGL0J00649g	11899.8	-2.12626	0.0784249	1.1517e-162	2.59325e-160	0.229051
CAGL0G01782g	2301.2	-2.14052	0.0917846	4.11538e-121	4.73181e-119	0.226798
CAGL0G00924g	1839.23	-2.14164	0.32282	4.63416e-12	1.25781e-11	0.226621
CAGL0M01870g	405.328	-2.14395	0.303064	2.21271e-13	6.4426e-13	0.226259
CAGL0I07689g	1335.83	-2.14468	0.132412	8.05172e-60	1.87549e-58	0.226146
CAGL0D03410g	717.979	-2.14562	0.123833	4.8609e-68	1.53616e-66	0.225998
CAGL0D06336g	883.756	-2.15244	0.157028	1.44923e-43	1.67343e-42	0.224932
CAGL0C01331g	1478.86	-2.16018	0.123643	3.76415e-69	1.22539e-67	0.223728
CAGL0G04983g	1041.97	-2.16118	0.171366	2.83198e-37	2.53798e-36	0.223573
CAGL0I07997g	905.87	-2.16631	0.215953	1.65298e-24	8.26338e-24	0.22278
CAGL0L09581g	948.98	-2.16812	0.195896	2.63989e-29	1.6304e-28	0.2225
CAGL0F02299g	1692.37	-2.17035	0.144207	5.23292e-52	8.8371e-51	0.222156
CAGL0C01441g	3262.82	-2.17318	0.213117	2.9729e-25	1.5418e-24	0.221721
CAGL0L10846g	1504.04	-2.17504	0.151145	9.08191e-48	1.27147e-46	0.221436
CAGL0E05236g	969.658	-2.17596	0.146417	8.7778e-51	1.39515e-49	0.221294
CAGL0K01859g	26505.2	-2.17823	0.161019	1.39469e-42	1.53189e-41	0.220947
CAGL0F02057g	71.8358	-2.17907	0.540396	7.16899e-06	1.32087e-05	0.220818
CAGL0E05478g	3782.55	-2.18329	0.234701	1.95979e-21	8.57545e-21	0.220172
CAGL0M02805g	4484.29	-2.18793	0.225125	3.56379e-23	1.68936e-22	0.219466
CAGL0I01826g	1727.84	-2.18841	0.211904	7.71568e-26	4.08467e-25	0.219393
CAGL0L05170g	3322.34	-2.18877	0.219792	3.31032e-24	1.63072e-23	0.219339
CAGL0I05588g	1902.05	-2.19245	0.130982	1.03161e-63	2.84429e-62	0.218779
CAGL0D05588g	2200.54	-2.19604	0.270687	7.23708e-17	2.5297e-16	0.218235
CAGL0M12122g	4025.01	-2.19924	0.159519	4.49323e-44	5.32487e-43	0.217753
CAGL0M06787g	1562.25	-2.20457	0.186119	3.58879e-33	2.64943e-32	0.216949
CAGL0K09460g	3545.82	-2.20559	0.177872	3.68836e-36	3.14383e-35	0.216796
CAGL0F06853g	2105.34	-2.21116	0.182932	1.80563e-34	1.42033e-33	0.215961
CAGL0M07227g	4089.58	-2.21768	0.21785	3.4093e-25	1.75968e-24	0.214987
CAGL0F02541g	4758.97	-2.2187	0.204625	3.0625e-28	1.8107e-27	0.214834
CAGL0I05654g	1796.11	-2.22123	0.147856	8.21051e-52	1.36103e-50	0.214458
CAGL0M06369g	3996.41	-2.22255	0.200555	2.16596e-29	1.34538e-28	0.214263
CAGL0I02354g	1826.5	-2.22507	0.215574	7.91051e-26	4.18282e-25	0.213889
CAGL0J08844g	3893.45	-2.22821	0.164749	1.59993e-42	1.75021e-41	0.213424
CAGL0B00352g	3499.46	-2.23259	0.237355	7.14551e-22	3.17552e-21	0.212776
CAGL0I09790g	25012.1	-2.23395	0.173905	1.13817e-38	1.08669e-37	0.212576
CAGL0H01419g	3206.31	-2.24407	0.180913	3.5017e-36	2.98944e-35	0.21109
CAGL0D05500g	2277.43	-2.24557	0.225512	3.21018e-24	1.58427e-23	0.21087
CAGL0D02838g	2629.63	-2.24725	0.247716	1.60096e-20	6.64484e-20	0.210625
CAGL0E06644g	4871.08	-2.24901	0.174082	4.91959e-39	4.7474e-38	0.210368
CAGL0A00847g	419.242	-2.26628	0.136803	1.95991e-62	5.14142e-61	0.207865
CAGL0I03630g	2779.8	-2.26792	0.148389	1.54284e-53	2.72467e-52	0.207628
CAGL0M06941g	1371.29	-2.27315	0.185216	1.78475e-35	1.48154e-34	0.206877
CAGL0C00737g	4271.92	-2.27818	0.274569	1.41404e-17	5.10113e-17	0.206157
CAGL0J04576g	2980.8	-2.28152	0.297518	2.28131e-15	7.40878e-15	0.20568
CAGL0K10362g	1407.45	-2.28203	0.132767	4.72691e-67	1.46806e-65	0.205608
CAGL0L11660g	4470.48	-2.28269	0.264596	9.02892e-19	3.43124e-18	0.205515
CAGL0H04807g	711.834	-2.28305	0.13895	1.75e-61	4.3986e-60	0.205463
CAGL0K02387g	2436.03	-2.2902	0.251565	1.16195e-20	4.84877e-20	0.204447
CAGL0G07975g	1228.26	-2.29321	0.234154	1.63066e-23	7.82603e-23	0.204022
CAGL0F01925g	1567.15	-2.29632	0.147797	2.72221e-55	5.19817e-54	0.203582
CAGL0M01210g	1745.66	-2.30307	0.14257	1.51531e-59	3.46981e-58	0.202631
CAGL0K08360g	3291.7	-2.30364	0.116967	3.36034e-87	1.89159e-85	0.202551
CAGL0J02376g	1405.75	-2.30367	0.135507	1.12504e-65	3.35896e-64	0.202548
CAGL0M04477g	476.841	-2.30623	0.144405	2.91325e-58	6.14968e-57	0.202188
CAGL0J00869g	1356.27	-2.31261	0.120605	7.79965e-83	3.90272e-81	0.201295
CAGL0M13915g	2176.98	-2.31611	0.147677	2.78171e-56	5.5266e-55	0.200808
CAGL0E02343g	2279.93	-2.32471	0.259831	4.6043e-20	1.87503e-19	0.199614
CAGL0F07403g	2812.91	-2.32673	0.169484	9.17521e-44	1.07555e-42	0.199335
CAGL0F07139g	9230.56	-2.33328	0.20926	9.30934e-30	5.87707e-29	0.198433
CAGL0H07161g	166.194	-2.33474	0.184761	2.22233e-37	1.99825e-36	0.198232
CAGL0E05874g	8586.43	-2.3352	0.243092	9.71659e-23	4.51103e-22	0.198168
CAGL0L00341g	7283.79	-2.34542	0.205598	5.29145e-31	3.5129e-30	0.19677
CAGL0H02057g	11577.9	-2.34758	0.147131	3.59372e-58	7.52731e-57	0.196476
CAGL0L08976g	1684.83	-2.3484	0.254068	3.09824e-21	1.33943e-20	0.196364
CAGL0M00704g	7.7132	-2.35007	0.778238	0.000418393	0.000677959	0.196137
CAGL0I08613g	1989.01	-2.35024	0.146068	3.99383e-59	8.84535e-58	0.196114
CAGL0D05016g	2171.07	-2.3517	0.127682	1.37589e-76	5.67582e-75	0.195914
CAGL0H10252g	1647.85	-2.35854	0.146584	4.16146e-59	9.17899e-58	0.194988
CAGL0L03047g	2460.27	-2.36089	0.257073	5.31793e-21	2.26641e-20	0.194672
CAGL0M07678g	1865.31	-2.36174	0.203164	4.06648e-32	2.83918e-31	0.194557
CAGL0B00484g	6633.25	-2.36633	0.186974	1.34056e-37	1.2155e-36	0.193938
CAGL0J03344g	2628.12	-2.3749	0.218794	2.43917e-28	1.45168e-27	0.19279
CAGL0M04829g	11887.2	-2.37592	0.287901	1.77648e-17	6.37458e-17	0.192654
CAGL0L13156g	2006.82	-2.38666	0.13569	3.97822e-70	1.36932e-68	0.191225
CAGL0H02079g	1415.69	-2.39825	0.151532	2.59732e-57	5.31663e-56	0.189694
CAGL0H07975g	7500.53	-2.39833	0.187504	2.41992e-38	2.25859e-37	0.189684
CAGL0M09801g	1274.21	-2.39906	0.22165	3.40182e-28	2.00692e-27	0.189588
CAGL0F00561g	2007.63	-2.39959	0.155669	1.74821e-54	3.22435e-53	0.189518
CAGL0F03927g	31414.1	-2.40171	0.156726	4.45616e-54	8.02703e-53	0.18924
CAGL0G06248g	4544.7	-2.40182	0.162178	1.67665e-50	2.64158e-49	0.189226
CAGL0M08096g	5.92285	-2.40717	0.975581	0.00199479	0.0030255	0.188525
CAGL0I08547g	6163.57	-2.40747	0.17177	1.59764e-45	2.03623e-44	0.188486
CAGL0L02079g	2696.81	-2.41172	0.134095	3.0013e-73	1.12632e-71	0.187932
CAGL0M09845g	4565.56	-2.41404	0.267194	2.24419e-20	9.22953e-20	0.18763
CAGL0A03652g	3684.4	-2.415	0.266635	1.63399e-20	6.77673e-20	0.187505
CAGL0M11652r	4.75619	-2.4203	1.05247	0.0034096	0.00506612	0.186818
CAGL0E01925g	1521.05	-2.42267	0.187426	4.11491e-39	3.98512e-38	0.186511
CAGL0E05500g	19240	-2.42365	0.259713	1.24379e-21	5.47795e-21	0.186384
CAGL0M06589g	517.94	-2.4298	0.196449	5.15955e-36	4.37025e-35	0.185591
CAGL0J10032g	8926.19	-2.43769	0.197207	5.33265e-36	4.5098e-35	0.184578
CAGL0I03608g	3526.6	-2.43844	0.239308	2.71171e-25	1.4104e-24	0.184482
CAGL0D04884g	3405.02	-2.43869	0.156357	8.39498e-56	1.63778e-54	0.184451
CAGL0B01397g	2628.36	-2.44519	0.13929	7.50339e-70	2.50298e-68	0.183621
CAGL0D06380g	104.374	-2.44554	0.256525	2.33219e-22	1.06266e-21	0.183577
CAGL0I10560g	3147.65	-2.44746	0.25125	2.30765e-23	1.09969e-22	0.183334
CAGL0H07183g	1107.59	-2.44947	0.207497	4.59271e-33	3.37674e-32	0.183078
CAGL0E00517g	1991.75	-2.45969	0.156768	2.27992e-56	4.54639e-55	0.181786
CAGL0J10010g	3285.85	-2.46558	0.238628	6.13597e-26	3.27332e-25	0.181044
CAGL0B00792g	8163.82	-2.47643	0.287427	8.03852e-19	3.06348e-18	0.179688
CAGL0L03025g	1377.69	-2.47657	0.20204	1.91107e-35	1.5767e-34	0.179672
CAGL0H03773g	4704.35	-2.47752	0.220128	2.62318e-30	1.69363e-29	0.179553
CAGL0M14113g	72.0684	-2.48137	0.290125	1.8468e-18	6.91622e-18	0.179075
CAGL0M13431g	1455.68	-2.49026	0.176936	1.31533e-45	1.68437e-44	0.177974
CAGL0I10098g	4069.89	-2.49235	0.0783536	6.05763e-223	2.33824e-220	0.177716
CAGL0J03476g	4675.13	-2.49345	0.218486	4.35358e-31	2.90813e-30	0.177581
CAGL0J07766g	4330.66	-2.49729	0.223808	7.78009e-30	4.92314e-29	0.177109
CAGL0D02706g	2455.88	-2.50265	0.246287	3.52486e-25	1.81586e-24	0.176452
CAGL0J01045g	4210.45	-2.50484	0.262238	1.49503e-22	6.89345e-22	0.176184
CAGL0C04004g	396.751	-2.50663	0.136965	1.10495e-75	4.39054e-74	0.175966
CAGL0M12639g	1131.32	-2.50878	0.128018	2.14948e-86	1.1975e-84	0.175705
CAGL0J07700g	242.082	-2.51149	0.221133	9.06018e-31	5.95635e-30	0.175374
CAGL0H05709g	10487.9	-2.51267	0.232694	5.12855e-28	2.99942e-27	0.175231
CAGL0B04125g	7841.37	-2.51476	0.156445	4.70605e-59	1.0338e-57	0.174977
CAGL0C04565g	675.763	-2.5155	0.209492	4.06794e-34	3.14945e-33	0.174887
CAGL0I04730g	8152.22	-2.51679	0.178321	3.73294e-46	4.93222e-45	0.174731
CAGL0E05764g	2396.65	-2.517	0.240041	1.24753e-26	6.87225e-26	0.174706
CAGL0L05566g	2489.67	-2.52312	0.200046	2.16164e-37	1.94691e-36	0.173967
CAGL0F07645g	1020.78	-2.52492	0.180407	2.06536e-45	2.60776e-44	0.17375
CAGL0H03377g	6404.66	-2.53158	0.186556	6.10431e-43	6.87244e-42	0.172949
CAGL0H08415g	701.996	-2.53875	0.207993	3.66214e-35	2.97597e-34	0.172092
CAGL0J10890g	5187.87	-2.53982	0.179002	1.27737e-46	1.71288e-45	0.171964
CAGL0D00550g	11068.1	-2.54128	0.146614	4.22774e-68	1.34393e-66	0.17179
CAGL0D04444g	252.629	-2.54415	0.173741	2.16247e-49	3.20164e-48	0.171448
CAGL0L09669g	2638.76	-2.55012	0.307626	1.28658e-17	4.64752e-17	0.170741
CAGL0F06523g	1765.75	-2.55621	0.189398	1.95873e-42	2.12977e-41	0.170022
CAGL0L03846g	35613.3	-2.56111	0.209471	2.39137e-35	1.95803e-34	0.169445
CAGL0M02409g	3906.27	-2.56554	0.194858	1.64073e-40	1.67293e-39	0.168925
CAGL0G00264g	2863.56	-2.56794	0.237189	2.97642e-28	1.76366e-27	0.168645
CAGL0H06985g	5220.18	-2.56855	0.229922	6.31272e-30	4.02287e-29	0.168573
CAGL0I01606g	1889.94	-2.57013	0.354324	4.45406e-14	1.34996e-13	0.168389
CAGL0L13068g	210.579	-2.5717	0.198293	2.75368e-39	2.69093e-38	0.168206
CAGL0J00957g	6909.57	-2.58038	0.178362	2.25133e-48	3.24431e-47	0.167197
CAGL0L11594g	1726.75	-2.58569	0.219709	6.73862e-33	4.89456e-32	0.166583
CAGL0F04983g	3043.55	-2.59671	0.242526	1.0903e-27	6.28815e-27	0.165315
CAGL0F05709g	543.532	-2.60072	0.295987	1.76649e-19	6.96288e-19	0.164856
CAGL0J11154g	4683.87	-2.60116	0.251689	5.08114e-26	2.71866e-25	0.164806
CAGL0H02189g	1109.54	-2.60179	0.212578	2.26586e-35	1.86373e-34	0.164734
CAGL0A03674g	995.266	-2.60943	0.17743	7.03817e-50	1.07746e-48	0.163864
CAGL0J09746g	2374.07	-2.60978	0.243441	9.24893e-28	5.35704e-27	0.163824
CAGL0K02211g	2037.59	-2.6104	0.215942	1.36865e-34	1.08448e-33	0.163754
CAGL0F02167g	67.9069	-2.61083	0.284706	7.50354e-21	3.17534e-20	0.163705
CAGL0H09724g	9266.08	-2.61366	0.20837	4.85761e-37	4.31043e-36	0.163384
CAGL0J10252g	2131.1	-2.6143	0.186737	1.81171e-45	2.29824e-44	0.163312
CAGL0J10912g	2419.04	-2.62261	0.22066	1.60177e-33	1.19888e-32	0.162374
CAGL0M04279g	4769.34	-2.62596	0.281153	1.05865e-21	4.67778e-21	0.161997
CAGL0G02585g	7127.82	-2.63449	0.193503	3.60905e-43	4.09733e-42	0.161042
CAGL0K03795g	4376.91	-2.63535	0.289642	1.0363e-20	4.33784e-20	0.160947
CAGL0C05467g	28.7956	-2.63647	0.457628	1.24591e-09	2.93628e-09	0.160822
CAGL0B01881g	3339.13	-2.64597	0.124323	1.9491e-101	1.52652e-99	0.159765
CAGL0B04169g	4805.45	-2.64848	0.237898	9.56378e-30	6.02362e-29	0.159488
CAGL0M00946g	1710.53	-2.64939	0.168169	7.51548e-57	1.5098e-55	0.159388
CAGL0K10978g	7931.5	-2.64991	0.141726	7.67285e-79	3.34388e-77	0.159331
CAGL0D04598r	31.7348	-2.65728	0.478324	3.88086e-09	8.9016e-09	0.158518
CAGL0E00979g	4266.07	-2.65893	0.16475	1.53742e-59	3.50558e-58	0.158337
CAGL0M10197g	7179.37	-2.65953	0.198381	1.00704e-41	1.0755e-40	0.158271
CAGL0G01991g	5903.63	-2.66092	0.165863	7.4383e-59	1.60786e-57	0.158119
CAGL0J04928g	7310.12	-2.67175	0.257585	4.28643e-26	2.30028e-25	0.156936
CAGL0M10527g	3100.82	-2.67402	0.25453	8.8537e-27	4.91226e-26	0.15669
CAGL0L07700g	743.823	-2.67434	0.131704	1.18537e-92	7.53616e-91	0.156655
CAGL0I02376g	395.45	-2.67688	0.219488	4.0243e-35	3.25559e-34	0.156379
CAGL0J11286g	3134.79	-2.68473	0.197863	6.9584e-43	7.78534e-42	0.155531
CAGL0D03124g	7051.99	-2.68878	0.198257	7.36941e-43	8.22816e-42	0.155095
CAGL0M01430g	4210.52	-2.68883	0.194611	2.24682e-44	2.6922e-43	0.15509
CAGL0L10516g	5628.23	-2.69414	0.157762	2.46652e-66	7.48823e-65	0.15452
CAGL0L04950g	7992.55	-2.70111	0.240494	3.14868e-30	2.02324e-29	0.153775
CAGL0K09614g	14976.9	-2.70122	0.237556	9.05031e-31	5.95635e-30	0.153763
CAGL0A04037g	10070.3	-2.70304	0.143859	1.09646e-79	4.89693e-78	0.153569
CAGL0K09042g	1586.44	-2.70543	0.17534	3.59917e-55	6.80066e-54	0.153315
CAGL0J01265g	7094.45	-2.71401	0.17464	2.01457e-55	3.87428e-54	0.152406
CAGL0K02233g	5659.74	-2.71461	0.151528	1.01825e-72	3.74327e-71	0.152343
CAGL0G02629g	489.857	-2.71845	0.250496	2.28118e-28	1.36065e-27	0.151938
CAGL0M03905g	5315.73	-2.72422	0.214166	4.90041e-38	4.52681e-37	0.151331
CAGL0M10395g	518.156	-2.73148	0.198254	3.59856e-44	4.29286e-43	0.150572
CAGL0I06006g	3476.57	-2.7385	0.199816	1.04491e-43	1.21959e-42	0.149841
CAGL0I07975g	7309.08	-2.74366	0.195399	9.38164e-46	1.21288e-44	0.149305
CAGL0L03872g	2560	-2.74455	0.151486	2.5473e-74	9.76283e-73	0.149214
CAGL0F01023g	3888.95	-2.75475	0.225328	2.41994e-35	1.97842e-34	0.148162
CAGL0L07832g	1045.34	-2.75924	0.238602	6.82669e-32	4.71758e-31	0.147702
CAGL0F02431g	9214.6	-2.76023	0.167281	3.68706e-62	9.53342e-61	0.1476
CAGL0E03245g	32505.9	-2.76039	0.213709	3.73715e-39	3.62578e-38	0.147584
CAGL0J01848g	19019.1	-2.76289	0.242359	4.02699e-31	2.69664e-30	0.147328
CAGL0K01991g	11683.7	-2.76854	0.174102	6.53697e-58	1.36393e-56	0.146753
CAGL0L12782g	1289.66	-2.77154	0.152848	2.0547e-74	7.93115e-73	0.146447
CAGL0L05500g	3488	-2.77171	0.145695	1.19878e-81	5.73294e-80	0.14643
CAGL0K07788g	10002.8	-2.77518	0.114112	1.25495e-131	1.78467e-129	0.146079
CAGL0M03751g	1766.32	-2.78436	0.205238	6.86699e-43	7.70262e-42	0.145152
CAGL0H07271g	484.461	-2.78704	0.188855	3.39662e-50	5.22945e-49	0.144883
CAGL0F02607g	14.5268	-2.78792	0.72369	1.41624e-05	2.5588e-05	0.144795
CAGL0G05742g	1674.21	-2.7981	0.181881	2.29024e-54	4.18124e-53	0.143776
CAGL0H02937g	3991.49	-2.80339	0.198817	3.97544e-46	5.22708e-45	0.14325
CAGL0M03487g	1690.8	-2.80374	0.129988	4.0731e-104	3.23692e-102	0.143216
CAGL0B01122g	21750.6	-2.80453	0.2403	1.82987e-32	1.29772e-31	0.143137
CAGL0M11154g	10552.9	-2.80827	0.238822	6.45549e-33	4.70155e-32	0.142766
CAGL0L02871g	7326.4	-2.81293	0.233867	2.60282e-34	2.02967e-33	0.142306
CAGL0C03355g	1709.59	-2.81655	0.12784	1.67885e-108	1.56423e-106	0.141949
CAGL0I03344g	2906.64	-2.81663	0.205086	6.70001e-44	7.90542e-43	0.141942
CAGL0C03369g	10196	-2.82579	0.161559	1.9445e-69	6.40737e-68	0.141043
CAGL0C05577g	138.817	-2.84582	0.243019	1.6623e-32	1.18198e-31	0.139098
CAGL0E02937g	1200.15	-2.84707	0.174345	6.69041e-61	1.6213e-59	0.138979
CAGL0J02222g	2589.4	-2.8617	0.1906	6.45618e-52	1.07683e-50	0.137576
CAGL0K09284g	4395.84	-2.86613	0.235612	4.95366e-35	3.99546e-34	0.137154
CAGL0L07612r	19.0726	-2.87658	0.600182	2.3126e-07	4.71773e-07	0.136164
CAGL0L11638g	5139.72	-2.88223	0.192768	1.59697e-51	2.60726e-50	0.135632
CAGL0M06567g	672.83	-2.89029	0.202734	4.6021e-47	6.31212e-46	0.134877
CAGL0M04719g	1395.49	-2.8945	0.192725	5.9758e-52	1.00289e-50	0.134483
CAGL0G00484g	1230.99	-2.90743	0.222884	7.05292e-40	7.03097e-39	0.133284
CAGL0C03443g	12098.9	-2.91575	0.144146	4.46045e-92	2.77061e-90	0.132517
CAGL0J06402g	2843.48	-2.93601	0.198289	1.26037e-50	1.99153e-49	0.130669
CAGL0L10890g	4248.59	-2.94135	0.245142	3.5414e-34	2.74573e-33	0.130186
CAGL0M11110g	3175.5	-2.94206	0.151088	1.95293e-85	1.03467e-83	0.130123
CAGL0G07843g	11609.9	-2.94364	0.219565	5.44238e-42	5.85869e-41	0.129979
CAGL0M13519g	8013.43	-2.9463	0.205626	1.42341e-47	1.96729e-46	0.129741
CAGL0K06215g	1553.41	-2.94938	0.235105	4.25797e-37	3.79704e-36	0.129464
CAGL0C03960g	60.8926	-2.95126	0.303812	4.49341e-23	2.12444e-22	0.129295
CAGL0J11066g	2407.36	-2.95283	0.261131	1.23863e-30	8.07425e-30	0.129155
CAGL0K00110g	3293.75	-2.9592	0.198674	3.54575e-51	5.68583e-50	0.128586
CAGL0F08129g	6679.48	-2.96591	0.268546	2.7328e-29	1.68585e-28	0.127989
CAGL0L03806g	5202.6	-2.97279	0.171861	4.89066e-68	1.53658e-66	0.12738
CAGL0K06259g	5209.4	-2.99076	0.268329	9.47072e-30	5.97197e-29	0.125803
CAGL0D00220g	1461.08	-3.01133	0.154387	1.08816e-85	5.88043e-84	0.124022
CAGL0J01023g	767.976	-3.01495	0.249671	1.4071e-34	1.11332e-33	0.123711
CAGL0I06050g	2958.39	-3.02927	0.0896622	2.95235e-251	1.77272e-248	0.122489
CAGL0M05775g	3801.45	-3.05113	0.147945	1.90277e-95	1.30159e-93	0.120647
CAGL0E03069g	4711.8	-3.06119	0.236624	2.69704e-39	2.64037e-38	0.119809
CAGL0G04411g	4865.18	-3.07113	0.257618	8.3839e-34	6.36329e-33	0.118986
CAGL0F06809g	2444.51	-3.09205	0.177743	8.53669e-69	2.76241e-67	0.117274
CAGL0E02673g	2874.74	-3.09573	0.21572	1.00416e-47	1.39858e-46	0.116974
CAGL0L08756g	8480.84	-3.10885	0.26764	3.12537e-32	2.18493e-31	0.115916
CAGL0M01056g	1935.96	-3.10918	0.186295	1.5411e-63	4.20611e-62	0.115889
CAGL0C03938g	40.0833	-3.12661	0.427086	3.63947e-14	1.10555e-13	0.114498
CAGL0J00473g	8599.46	-3.12829	0.179147	3.5995e-69	1.17889e-67	0.114364
CAGL0K01551g	4996.01	-3.15032	0.25936	5.42498e-35	4.36909e-34	0.112631
CAGL0L07678g	2246.97	-3.15047	0.16954	4.42614e-78	1.83991e-76	0.11262
CAGL0G07535g	4944.15	-3.1543	0.144874	4.04423e-106	3.41484e-104	0.112321
CAGL0G02409g	6317.14	-3.1724	0.14219	2.70886e-111	2.56819e-109	0.110921
CAGL0K12804g	3212.39	-3.19601	0.190702	4.59216e-64	1.28581e-62	0.10912
CAGL0L06314g	9116.29	-3.20593	0.226175	1.22486e-46	1.65066e-45	0.108373
CAGL0C01639g	4527.72	-3.21244	0.22928	2.08563e-45	2.62722e-44	0.107884
CAGL0D00880g	6318.25	-3.26634	0.163565	8.90455e-90	5.23046e-88	0.103928
CAGL0M02717g	209.909	-3.30476	0.240782	9.70219e-44	1.13486e-42	0.101197
CAGL0G06996g	53.0492	-3.34145	0.358812	2.14189e-21	9.31945e-21	0.0986563
CAGL0K09174r	8.36489	-3.87802	1.24861	0.000316845	0.00051823	0.068014
CAGL0A01221g	8222.99	-4.70386	0.186587	2.09808e-141	3.33471e-139	0.0383704
CAGL0C00110g	5563.5	-5.4573	0.204237	1.83233e-158	3.80844e-156	0.0227609
CAGL0A02277g	510.448	-6.52205	0.279708	2.77636e-120	2.94186e-118	0.010881
CAGL0A02255g	547.92	-6.62606	0.278424	3.49731e-125	4.29534e-123	0.0101241
CAGL0F09273g	26.7615	-8.9442	2.81539	2.2935e-11	5.96441e-11	0.00203014
CAGL0G07183g1	526.251	-9.884	0.809541	1.16075e-32	8.35246e-32	0.00105832
CAGL0L13332g	775.982	-14.4698	3.37581	3.36825e-28	1.98929e-27	4.40702e-05

## Sheet: YPD+AMB_NRZ-2016-252 vs. CBS138
gene_id	baseMean	log2FoldChange	lfcSE	pvalue	padj	FoldChange
CAGL0H10076g	36109.2	6.77167	0.204542	6.62517e-242	4.48193e-239	109.264
CAGL0C03740g	3745.65	5.56176	0.166587	1.56669e-245	1.21128e-242	47.2343
CAGL0K12100g	40977.3	5.49877	0.175476	1.00747e-216	5.45241e-214	45.2162
CAGL0F01793g	74358.6	5.4564	0.161778	1.09885e-250	1.1894e-247	43.9076
CAGL0F01485g	946.192	4.76948	0.177618	1.49189e-159	3.51049e-157	27.2744
CAGL0I10384g	59013.2	4.69766	0.127844	8.99626e-297	2.43439e-293	25.95
CAGL0J00715g	3986.36	4.69576	0.194534	6.61773e-130	1.11922e-127	25.9157
CAGL0A01804g	51171.4	4.6887	0.14966	3.32399e-216	1.6354e-213	25.7892
CAGL0K04477g	100881	4.64864	0.170658	1.45449e-164	3.74842e-162	25.083
CAGL0D03322g	24780.4	4.4591	0.157061	2.67945e-178	8.5301e-176	21.995
CAGL0G06182g	3373.15	4.41646	0.141398	3.3442e-215	1.50824e-212	21.3544
CAGL0C04323g	5802.98	4.33479	0.120866	5.3864e-283	9.71706e-280	20.1791
CAGL0J04202g	11818.7	4.31012	0.173757	5.22775e-137	9.75606e-135	19.837
CAGL0A01089g	6663.29	4.28895	0.159104	3.37667e-161	8.30662e-159	19.548
CAGL0I01100g	21503.5	4.26693	0.168811	3.20066e-142	6.41554e-140	19.252
CAGL0E05566g	12471.5	4.25556	0.140985	2.46716e-201	1.0271e-198	19.1008
CAGL0E01859g	642.847	4.23986	0.197464	2.16786e-103	2.39438e-101	18.8941
CAGL0E01881g	2587.97	4.04177	0.159302	3.65518e-143	7.60839e-141	16.47
CAGL0L10714g	13430.3	3.93209	0.114815	3.39287e-258	4.59055e-255	15.2643
CAGL0M03179g	7093.93	3.92422	0.11753	5.47963e-247	4.94263e-244	15.1813
CAGL0G01738g	1987.52	3.91894	0.214981	2.17225e-75	1.367e-73	15.1258
CAGL0K10164g	13583.8	3.7949	0.193364	5.401e-87	4.29856e-85	13.8797
CAGL0L03696g	9630.95	3.77818	0.132541	8.81609e-180	2.98204e-177	13.7198
CAGL0J09944g	11868.3	3.74918	0.382219	7.14824e-24	8.83249e-23	13.4467
CAGL0D05940g	37863.5	3.63515	0.147948	2.01554e-134	3.63603e-132	12.4248
CAGL0K02145g	12423.4	3.5949	0.131675	3.13255e-165	8.47668e-163	12.083
CAGL0F04631g	451.412	3.44737	0.184065	2.38159e-79	1.63154e-77	10.9084
CAGL0C02321g	19657.8	3.44644	0.150716	1.20641e-116	1.59246e-114	10.9014
CAGL0H04653g	33143.4	3.41879	0.129604	1.72405e-154	3.88774e-152	10.6944
CAGL0C02739g	4374.62	3.41645	0.18793	5.57527e-75	3.4682e-73	10.6771
CAGL0H06039g	105.874	3.41224	0.277562	1.19296e-35	2.65692e-34	10.646
CAGL0J11770g	21268.6	3.33532	0.110495	3.10188e-201	1.1991e-198	10.0933
CAGL0H04851g	627.606	3.30755	0.158664	1.55718e-97	1.5049e-95	9.90083
CAGL0E04334g	106773	3.28899	0.159832	3.36368e-95	3.19373e-93	9.77426
CAGL0K09372g	3782.77	3.27963	0.11937	1.66625e-167	5.00985e-165	9.71109
CAGL0M06963g	713.439	3.25917	0.16846	1.94781e-84	1.48473e-82	9.57432
CAGL0D00946g	859.786	3.22369	0.175764	3.08158e-76	2.00934e-74	9.34175
CAGL0D03894g	3758.87	3.17202	0.183096	2.35575e-68	1.2259e-66	9.01308
CAGL0J03916g	4456.24	3.16225	0.141545	1.09604e-111	1.31817e-109	8.95227
CAGL0C03872g	1696.26	3.13101	0.164951	1.96461e-81	1.39901e-79	8.76046
CAGL0G04433g	2725.86	3.1175	0.158289	1.75545e-87	1.41798e-85	8.67884
CAGL0G10219g	3590.65	3.07943	0.16682	2.98311e-77	1.99316e-75	8.45279
CAGL0D05918g	10755.9	3.05714	0.103053	2.56838e-193	9.26672e-191	8.3232
CAGL0I02970g	7358.34	3.05621	0.145494	5.58182e-99	5.49251e-97	8.31783
CAGL0K07590g	3080.34	3.05175	0.121578	4.42661e-140	8.55601e-138	8.29219
CAGL0F01419g	1562.41	3.0474	0.161108	6.72438e-81	4.686e-79	8.26722
CAGL0L05720g	531.531	3.03697	0.182625	3.72101e-63	1.7665e-61	8.20766
CAGL0G04455g	200.211	3.02492	0.22138	1.28922e-43	3.75122e-42	8.13941
CAGL0F07865g	2257.15	3.01472	0.152432	4.54332e-88	3.78284e-86	8.08203
CAGL0D04114g	29530.1	3.01184	0.134376	1.5986e-112	2.012e-110	8.06594
CAGL0L09251g	1154.1	2.99637	0.167839	2.2363e-72	1.30138e-70	7.97989
CAGL0A00737g	2175.46	2.98919	0.127116	2.88284e-123	4.21673e-121	7.94026
CAGL0I01276g	9330.26	2.92235	0.125714	1.24844e-120	1.73245e-118	7.58082
CAGL0G04499g	8771.51	2.91578	0.14576	4.28816e-90	3.68373e-88	7.54635
CAGL0K12540g	456.504	2.8866	0.166268	1.53666e-68	8.15333e-67	7.39524
CAGL0M11660g	10946.6	2.87266	0.204579	5.13702e-46	1.57071e-44	7.32412
CAGL0M12947g	3145.06	2.86413	0.125349	1.30869e-116	1.68634e-114	7.28099
CAGL0I04180g	3086.49	2.84958	0.144376	8.05551e-88	6.60552e-86	7.20793
CAGL0G09603g	6574.05	2.83424	0.129041	4.90661e-108	5.64991e-106	7.13166
CAGL0D04092g	2604.29	2.81678	0.1651	2.34482e-66	1.16423e-64	7.04587
CAGL0H08844g	10946.1	2.81214	0.144814	4.45559e-85	3.44481e-83	7.02323
CAGL0B00836g	1878.63	2.80963	0.11995	1.97777e-122	2.81676e-120	7.01103
CAGL0I00550g	281.047	2.80776	0.258682	1.46131e-28	2.30571e-27	7.00196
CAGL0I02024g	24911.4	2.79306	0.14231	1.4329e-86	1.12389e-84	6.93097
CAGL0L00157g	1571.62	2.7601	0.123222	2.96333e-112	3.64489e-110	6.77442
CAGL0J02948g	8724.81	2.75395	0.166797	3.10198e-62	1.43487e-60	6.74561
CAGL0L05434g	64604.9	2.74885	0.161686	5.49243e-66	2.67793e-64	6.72183
CAGL0K08316g	590.098	2.71557	0.163744	8.10304e-63	3.81336e-61	6.56853
CAGL0D05082g	50705.7	2.70231	0.168745	8.44406e-59	3.46206e-57	6.50844
CAGL0J06050g	53291.9	2.69763	0.168485	8.12987e-59	3.35869e-57	6.48737
CAGL0G09647g	8.82292	2.68903	0.885101	0.000217562	0.000510381	6.44882
CAGL0L07480g	4532.42	2.67233	0.149797	2.96746e-72	1.69051e-70	6.37457
CAGL0J04290g	202.023	2.6321	0.206966	4.36878e-38	1.06986e-36	6.19926
CAGL0L04664g	4450.38	2.6228	0.150542	4.94084e-69	2.67398e-67	6.15943
CAGL0J09680g	2473.99	2.61873	0.146543	1.6394e-72	9.64394e-71	6.14207
CAGL0E04774g	5012.5	2.61771	0.106538	3.46747e-134	6.05354e-132	6.13775
CAGL0B01727g	746.101	2.61671	0.168531	1.93351e-55	7.4214e-54	6.13352
CAGL0E03740g	2135.49	2.6156	0.124515	5.2528e-99	5.26448e-97	6.12877
CAGL0K12254g	18659.7	2.60451	0.117942	3.10538e-108	3.65355e-106	6.08184
CAGL0D06512g	447.863	2.60213	0.183305	9.25571e-47	2.92935e-45	6.07181
CAGL0A00429g	5387.49	2.59724	0.126447	9.13872e-95	8.52737e-93	6.05129
CAGL0H06017g	2162.56	2.59235	0.143676	7.77789e-74	4.72966e-72	6.03081
CAGL0G03531g	541.271	2.57437	0.197385	5.97185e-40	1.55383e-38	5.95611
CAGL0D05566g	10335	2.56387	0.19551	2.53118e-40	6.68231e-39	5.91292
CAGL0C00275g	20479.3	2.51435	0.106528	3.22397e-124	4.8467e-122	5.71342
CAGL0M09713g	10831.2	2.50953	0.122883	1.8421e-93	1.68973e-91	5.69435
CAGL0M10549g	13117.3	2.50769	0.156823	1.35444e-58	5.51144e-57	5.68708
CAGL0K03927g	3502.12	2.50233	0.125027	4.27612e-90	3.68373e-88	5.66599
CAGL0M12430g	44132.7	2.4927	0.362097	4.86078e-13	2.8532e-12	5.6283
CAGL0C02893g	14461.7	2.46709	0.115383	1.98713e-102	2.15087e-100	5.52926
CAGL0H05687g	7373.38	2.44928	0.136699	7.82383e-73	4.65303e-71	5.46144
CAGL0M04191g	21474.7	2.42357	0.114443	1.63556e-100	1.70224e-98	5.36497
CAGL0G03267g	6454.06	2.41538	0.119786	1.83871e-91	1.63132e-89	5.33459
CAGL0D01474g	1414.99	2.4153	0.163207	1.46635e-50	5.15316e-49	5.33431
CAGL0K02651g	5596.57	2.41102	0.125226	1.18923e-83	8.81661e-82	5.31851
CAGL0M11704g	18263.8	2.4099	0.143686	4.33964e-64	2.07842e-62	5.31438
CAGL0I00286g	24051.9	2.38158	0.13717	1.59521e-68	8.3818e-67	5.21108
CAGL0M12034g	100347	2.37399	0.205911	6.13779e-32	1.12986e-30	5.18371
CAGL0K05813g	4596.25	2.35942	0.154995	2.42051e-53	8.91142e-52	5.13163
CAGL0I02574g	184888	2.34654	0.144606	1.97373e-60	8.4109e-59	5.08604
CAGL0K09702g	7753.3	2.33326	0.142148	1.44177e-61	6.39578e-60	5.03941
CAGL0L06864g	4277.44	2.33295	0.123249	6.75366e-81	4.686e-79	5.03833
CAGL0F04543g	9.29969	2.32994	0.833384	0.000450128	0.00100915	5.02784
CAGL0G05544g	4165.91	2.32316	0.197532	5.80824e-33	1.12265e-31	5.00428
CAGL0A01650g	4990.84	2.32257	0.116952	1.32465e-88	1.12016e-86	5.00222
CAGL0L10362g	7411.03	2.31736	0.114436	3.76321e-92	3.39442e-90	4.98419
CAGL0I06182g	31242.9	2.31242	0.127212	6.97899e-75	4.29208e-73	4.96714
CAGL0J05830g	3649.19	2.31229	0.183469	1.95901e-37	4.69123e-36	4.96671
CAGL0C02365g	1334.95	2.30564	0.169387	3.24897e-43	9.30339e-42	4.94386
CAGL0E05654g	3180.41	2.29912	0.14756	9.87305e-56	3.81664e-54	4.92159
CAGL0H01375g	19444.3	2.29096	0.173823	1.15721e-40	3.11584e-39	4.8938
CAGL0K04719g	3244.86	2.28108	0.139713	6.25037e-61	2.70616e-59	4.86041
CAGL0L05016g	1837.87	2.27569	0.127311	2.30116e-72	1.32488e-70	4.84229
CAGL0H04873g	4523.62	2.26955	0.137806	5.22416e-62	2.3759e-60	4.82173
CAGL0D05126r	9.92165	2.26732	0.765201	0.000274192	0.000635787	4.81427
CAGL0I06204g	16983.2	2.25574	0.143264	7.36865e-57	2.93229e-55	4.7758
CAGL0J03058g	1799.85	2.24977	0.179812	6.72269e-37	1.58879e-35	4.75606
CAGL0A00495g	184642	2.23924	0.14575	8.02623e-54	2.99572e-52	4.7215
CAGL0L10692g	1406.72	2.23876	0.157278	5.36735e-47	1.71882e-45	4.7199
CAGL0H09592g	515.635	2.23466	0.173196	4.5528e-39	1.15139e-37	4.70653
CAGL0D02134g	157.586	2.21288	0.208888	3.55839e-27	5.17688e-26	4.63599
CAGL0G08844g	7217.36	2.20615	0.122513	1.7494e-73	1.05197e-71	4.61441
CAGL0M07656g	42441.3	2.19872	0.117362	3.79423e-79	2.5668e-77	4.59072
CAGL0I04246g	19156.2	2.19046	0.128258	2.26494e-66	1.13499e-64	4.56452
CAGL0F05687g	7892.8	2.16806	0.131566	6.08564e-62	2.74463e-60	4.49419
CAGL0I05934g	3082.89	2.14885	0.126073	3.55973e-66	1.75139e-64	4.43474
CAGL0G05269g	758.226	2.1443	0.22967	9.87579e-22	1.08194e-20	4.42079
CAGL0M08822g	34401.8	2.14375	0.120477	1.22346e-71	6.89728e-70	4.41909
CAGL0A01870g	1887.68	2.13962	0.18691	2.4949e-31	4.47099e-30	4.40647
CAGL0G00594g	5290.14	2.13674	0.115936	4.15439e-77	2.7419e-75	4.39768
CAGL0G02739g	615.987	2.13306	0.200783	2.37177e-27	3.51671e-26	4.38646
CAGL0F04499g	3274.55	2.12435	0.172031	5.04922e-36	1.14817e-34	4.36006
CAGL0H08327g	50685.7	2.0997	0.206492	1.98799e-25	2.68197e-24	4.28619
CaglfMr14	31.6957	2.09962	0.480864	1.21669e-06	3.83966e-06	4.28597
CAGL0K05291g	4508.09	2.09948	0.108587	2.94362e-84	2.21262e-82	4.28554
CAGL0C03223g	1223.1	2.09724	0.147905	1.32044e-46	4.15478e-45	4.2789
CAGL0F08261g	592.745	2.09046	0.224323	1.22517e-21	1.33413e-20	4.25884
CAGL0D01265g	8680.6	2.08561	0.138679	4.37019e-52	1.57677e-50	4.24455
CAGL0K10736g	7165.96	2.07073	0.112926	4.62468e-76	2.97961e-74	4.20098
CAGL0H09614g	524.973	2.06638	0.172649	5.73351e-34	1.16216e-32	4.18834
CAGL0M12056g	101.111	2.06001	0.249879	1.82774e-17	1.51714e-16	4.16989
CAGL0J01331g	7078.97	2.04684	0.17428	7.98479e-33	1.51627e-31	4.13201
CAGL0H04279g	317.763	2.0466	0.178509	2.01274e-31	3.61892e-30	4.1313
CAGL0J00297g	2067.35	2.04624	0.143268	2.97184e-47	9.68892e-46	4.13027
CAGL0H04257g	317.442	2.04459	0.179051	3.42096e-31	6.09021e-30	4.12557
CAGL0M01760g	82163.9	2.03758	0.142475	2.37321e-47	7.78412e-46	4.10557
CAGL0C04741g	11760.4	2.02848	0.158208	1.3733e-38	3.42503e-37	4.07974
CAGL0E05280g	27996.9	2.02779	0.133221	2.87107e-53	1.04988e-51	4.07779
CAGL0J04158g	9050.46	2.00632	0.122125	1.50799e-61	6.63515e-60	4.01755
CAGL0K03663g	37095.5	2.00264	0.135438	2.02063e-50	7.05525e-49	4.00732
CAGL0G02937g	631.176	1.99314	0.184924	4.87441e-28	7.53723e-27	3.98104
CAGL0A02816g	1310.55	1.98589	0.126293	1.2384e-56	4.89211e-55	3.96108
CAGL0L01831g	239.947	1.98506	0.183535	3.11715e-28	4.87573e-27	3.9588
CAGL0J10824g	4313.44	1.9787	0.104017	1.25414e-81	9.04987e-80	3.94138
CAGL0M10263g	123.844	1.96243	0.25052	5.49168e-16	4.13941e-15	3.89718
CAGL0B00858g	1374.65	1.96228	0.115886	2.88278e-65	1.393e-63	3.89678
CAGL0I07843g	73184.1	1.95069	0.204031	1.0389e-22	1.19883e-21	3.86558
CAGL0L05786g	6743.95	1.95032	0.15455	1.89121e-37	4.54899e-36	3.8646
CAGL0I04554g	5108.96	1.94717	0.11987	2.14743e-60	9.07958e-59	3.85617
CAGL0K07458g	6349.63	1.94091	0.149364	1.51924e-39	3.89674e-38	3.83947
CAGL0I07865g	1239.36	1.93751	0.16471	6.95767e-33	1.33056e-31	3.83045
CAGL0K12760g	1806.2	1.93466	0.125001	6.00276e-55	2.27181e-53	3.82287
CAGL0C01243g	24128.3	1.93004	0.131436	9.94883e-50	3.45148e-48	3.81067
CAGL0G02717g	2164.43	1.92128	0.162323	2.97614e-33	5.81475e-32	3.78759
CAGL0G03883g	108793	1.9199	0.130802	1.84702e-49	6.36694e-48	3.78397
CAGL0F05137g	537.341	1.91904	0.149899	1.8045e-38	4.47979e-37	3.78171
CAGL0M02387g	858.574	1.90628	0.173907	7.12538e-29	1.13087e-27	3.74841
CAGL0E05984g	101.946	1.89414	0.271893	3.74719e-13	2.22122e-12	3.717
CAGL0A01782g	92480	1.89312	0.157924	4.77406e-34	9.74989e-33	3.71437
CAGL0M11990g	3690.41	1.88685	0.179787	1.08397e-26	1.5438e-25	3.69826
CAGL0F08965g	7371.67	1.88447	0.114072	3.17915e-62	1.4581e-60	3.69217
CAGL0L11154g	4557.96	1.88261	0.10702	4.79595e-70	2.62179e-68	3.68741
CAGL0J11836g	1306.58	1.88001	0.182154	6.88217e-26	9.55033e-25	3.68077
CAGL0M09020g	228.79	1.87947	0.274545	8.8214e-13	5.08971e-12	3.6794
CAGL0C02937g	949.985	1.87913	0.133201	4.14971e-46	1.27604e-44	3.67852
CAGL0F04807g	2343.8	1.87627	0.20923	3.54799e-20	3.61614e-19	3.67124
CAGL0M10439g	5776.65	1.87486	0.154322	9.49521e-35	2.03921e-33	3.66765
CAGL0C04191g	3354.51	1.86834	0.1855	8.75862e-25	1.12593e-23	3.65112
CAGL0E01529g	2098.99	1.86593	0.115895	3.02583e-59	1.25968e-57	3.64503
CAGL0L08008g	1355.62	1.86152	0.171505	2.31327e-28	3.62881e-27	3.63391
CAGL0G05632g	2887.29	1.86038	0.186488	2.31534e-24	2.92772e-23	3.63104
CAGL0G02057g	541.104	1.85612	0.165803	4.96773e-30	8.42801e-29	3.62032
CAGL0L10934g	660.465	1.85561	0.145033	2.06817e-38	5.11094e-37	3.61905
CAGL0E06424g	3405.62	1.84488	0.128769	1.81694e-47	5.99591e-46	3.59223
CAGL0K08624g	5161.92	1.84172	0.133532	3.46835e-44	1.03136e-42	3.58438
CAGL0B04433g	4042.56	1.82386	0.134133	5.08178e-43	1.4475e-41	3.54027
CAGL0H02101g	2305.08	1.82308	0.213207	1.49285e-18	1.35787e-17	3.53836
CAGL0H09636g	1062.15	1.81865	0.145093	5.77461e-37	1.37675e-35	3.52751
CAGL0M06325g	773.007	1.81411	0.147256	9.17116e-36	2.051e-34	3.51643
CAGL0I05610g	1778.54	1.81275	0.190931	2.72581e-22	3.0606e-21	3.51311
CAGL0K03069g	861.61	1.81136	0.154304	1.02239e-32	1.92123e-31	3.50973
CAGL0A02002g	730.034	1.80901	0.187344	5.82827e-23	6.85708e-22	3.50403
CAGL0M14091g	1398.27	1.80184	0.121359	9.11242e-51	3.2233e-49	3.48665
CAGL0K06941g	147.906	1.79513	0.208993	1.16946e-18	1.0691e-17	3.47047
CAGL0I00462g	12701.2	1.79204	0.103682	7.90498e-68	4.03602e-66	3.46305
CAGL0A01716g	3268.75	1.78372	0.173282	9.35457e-26	1.2915e-24	3.44312
CAGL0G01166g	2568.28	1.77848	0.109466	3.10523e-60	1.30275e-58	3.43064
CAGL0H00418g	877.394	1.76197	0.145622	1.36654e-34	2.90029e-33	3.39161
CAGL0K04235g	2134.56	1.76061	0.124606	3.4766e-46	1.07516e-44	3.38841
CAGL0E03025g	1346.2	1.7538	0.145019	1.47822e-34	3.12506e-33	3.37245
CAGL0K04631g	1566.4	1.75037	0.154033	8.30822e-31	1.45515e-29	3.36444
CAGL0A02233g	12286	1.74938	0.156864	1.04659e-29	1.74819e-28	3.36213
CAGL0I02530g	2066.5	1.74852	0.137734	7.99863e-38	1.94994e-36	3.36013
CAGL0M00616g	1207.14	1.74692	0.145734	4.26469e-34	8.74261e-33	3.35641
CAGL0B03663g	5305.28	1.74121	0.170469	2.31341e-25	3.09906e-24	3.34315
CAGL0L10912g	27562.8	1.73661	0.143441	1.79136e-34	3.77232e-33	3.33251
CAGL0J11462g	19699.1	1.73559	0.142635	6.62236e-35	1.43937e-33	3.33016
CAGL0J06380g	1317.58	1.72692	0.18118	2.05547e-22	2.32724e-21	3.3102
CAGL0L09273g	1513.21	1.72363	0.13207	8.79439e-40	2.26644e-38	3.30267
CAGL0G02563g	550.959	1.7226	0.148907	8.42197e-32	1.53985e-30	3.3003
CAGL0H05995g	238.108	1.72228	0.186513	3.33643e-21	3.5756e-20	3.29958
CAGL0L07656g	7078.76	1.71814	0.137565	1.79436e-36	4.13236e-35	3.29012
CAGL0B02860g	4122.15	1.71613	0.193521	1.01261e-19	1.0074e-18	3.28553
CAGL0H03707g	40446	1.71552	0.123854	1.84201e-44	5.5077e-43	3.28415
CAGL0F03399g	20775	1.71007	0.150595	9.55001e-31	1.66189e-29	3.27176
CAGL0L07766g	630.935	1.70506	0.173828	1.4257e-23	1.74174e-22	3.26043
CAGL0C00451g	1836.05	1.70441	0.15227	5.98161e-30	1.00849e-28	3.25896
CAGL0J09416g	7027.36	1.69719	0.112416	2.32719e-52	8.45285e-51	3.24269
CAGL0I02948g	2026.44	1.69327	0.152615	1.8056e-29	2.97923e-28	3.23389
CAGL0B04191g	1136.36	1.6817	0.117832	4.84533e-47	1.56089e-45	3.20806
CAGL0L04422g	1017.12	1.67861	0.149607	4.50504e-30	7.66708e-29	3.2012
CAGL0F07777g	1231.28	1.67475	0.166878	1.4928e-24	1.90096e-23	3.19263
CAGL0L05082g	4179.34	1.66872	0.123817	2.3143e-42	6.45619e-41	3.17931
CAGL0K04411g	327.764	1.66827	0.170094	1.5069e-23	1.82855e-22	3.17832
CAGL0M12474g	749.657	1.6638	0.194912	1.92845e-18	1.73946e-17	3.1685
CAGL0H08888g	4087.21	1.66008	0.167603	6.45082e-24	8.0073e-23	3.16035
CAGL0I05698g	5700.13	1.65913	0.150662	4.78402e-29	7.7287e-28	3.15826
CAGL0G05764g	1227.22	1.65214	0.157697	1.53585e-26	2.17592e-25	3.143
CAGL0M09537g	1061.27	1.6466	0.148622	2.27383e-29	3.71782e-28	3.13096
CAGL0M11902g	19064.7	1.64391	0.119562	1.05385e-43	3.08295e-42	3.12512
CAGL0J11550g	547.41	1.63989	0.199704	3.06598e-17	2.49145e-16	3.11642
CAGL0L13134g	748.889	1.63943	0.123427	4.30201e-41	1.16997e-39	3.11544
CAGL0E02255g	15232.8	1.63771	0.13601	3.24162e-34	6.72171e-33	3.11171
CAGL0J08415g	21963	1.635	0.119565	3.01088e-43	8.66749e-42	3.10587
CAGL0G00550g	4781.6	1.63142	0.128747	1.38125e-37	3.33719e-36	3.09818
CAGL0A00539g	2208.61	1.62847	0.116016	1.61323e-45	4.87754e-44	3.09185
CAGL0I02134g	285.893	1.62796	0.201283	8.90537e-17	7.01541e-16	3.09075
CAGL0B02563g	3912.37	1.62565	0.17679	5.37099e-21	5.69957e-20	3.0858
CAGL0K04873g	1116.88	1.6254	0.125193	2.26086e-39	5.7716e-38	3.08527
CAGL0F00869g	617.034	1.62489	0.145858	1.19384e-29	1.98802e-28	3.08418
CAGL0M07832g	36.1616	1.62127	0.372135	1.78205e-06	5.51426e-06	3.07646
CAGL0G06842g	7370.7	1.62062	0.155594	4.01801e-26	5.64133e-25	3.07506
CAGL0M06457g	6555	1.61737	0.135492	1.15349e-33	2.30358e-32	3.06815
CAGL0K07337g	857.042	1.6159	0.157548	1.62121e-25	2.21007e-24	3.06503
CAGL0E03674g	3997.96	1.6157	0.144427	7.88808e-30	1.32168e-28	3.06461
CAGL0I05148g	6073.22	1.61506	0.139935	1.18133e-31	2.14543e-30	3.06325
CAGL0J00847g	14018.9	1.60929	0.156431	1.28868e-25	1.77014e-24	3.05102
CAGL0B03509g	7159.6	1.60657	0.153626	2.10123e-26	2.96915e-25	3.04528
CAGL0G03795g	98340.4	1.60626	0.120453	2.00985e-41	5.4936e-40	3.04461
CAGL0K00715g	14544.8	1.60147	0.177065	2.20107e-20	2.26276e-19	3.03452
CAGL0F07513g	1776.58	1.60028	0.169259	4.78239e-22	5.32558e-21	3.03201
CAGL0L02497g	208880	1.59668	0.175415	1.32095e-20	1.38012e-19	3.02447
CAGL0L01287g	2939.15	1.59573	0.127362	7.7709e-37	1.82061e-35	3.02248
CAGL0H09064g	4065.11	1.58713	0.191276	1.61221e-17	1.34235e-16	3.00452
CAGL0E04312g	16862.9	1.58515	0.112098	3.29251e-46	1.02408e-44	3.00038
CAGL0C03267g	7736.2	1.58438	0.117721	4.20138e-42	1.15421e-40	2.99878
CAGL0E04708g	426.973	1.58415	0.145304	1.72298e-28	2.71068e-27	2.99831
CAGL0F04741g	4066.5	1.58063	0.131718	5.42316e-34	1.10339e-32	2.99101
CAGL0L07810g	7673.77	1.58054	0.100802	2.24516e-56	8.74159e-55	2.99081
CAGL0J04026g	2966.71	1.57706	0.13784	3.9696e-31	7.02074e-30	2.98362
CAGL0H06787g	839.292	1.56611	0.17351	2.72064e-20	2.78339e-19	2.96105
CAGL0M13299r	7.64254	1.56573	0.885343	0.00697932	0.0127436	2.96027
CAGL0M03839g	7849.67	1.5653	0.113492	4.45808e-44	1.31842e-42	2.95939
CAGL0H08393g	18419.9	1.56075	0.134736	8.06943e-32	1.4804e-30	2.95007
CAGL0E05148g	4354.04	1.55712	0.145406	1.4979e-27	2.26443e-26	2.94267
CAGL0K06853g	6532.46	1.55688	0.104494	2.92345e-51	1.0478e-49	2.94217
CAGL0G01540g	1656.44	1.547	0.170486	1.79979e-20	1.86243e-19	2.92209
CAGL0L07722g	84193	1.54141	0.204914	6.72182e-15	4.61071e-14	2.91079
CAGL0G05566g	1424.81	1.54058	0.181979	3.96099e-18	3.52001e-17	2.90912
CAGL0D02640g	134.883	1.53992	0.207731	1.98149e-14	1.31259e-13	2.90779
CAGL0D02662g	134.708	1.53738	0.207701	2.15954e-14	1.42704e-13	2.90267
CAGL0H04939g	1519.31	1.53607	0.125281	2.36852e-35	5.21074e-34	2.90003
CAGL0C03509g	7349.77	1.53552	0.125953	6.01979e-35	1.31367e-33	2.89893
CAGL0G01100g	4439.69	1.53527	0.142731	8.35957e-28	1.28164e-26	2.89843
CAGL0H01611g	538.17	1.53524	0.177909	9.52946e-19	8.78594e-18	2.89837
CAGL0C04543g	1878.66	1.52754	0.180396	3.92716e-18	3.49569e-17	2.88295
CAGL0B00946g	4380.98	1.52261	0.161267	5.87453e-22	6.51495e-21	2.8731
CAGL0G08624g	15917.7	1.5115	0.141023	1.7283e-27	2.59821e-26	2.85107
CAGL0F02233g	5834.72	1.51016	0.10653	3.06964e-46	9.60283e-45	2.84841
CAGL0F01111g	5055	1.50308	0.136948	6.75621e-29	1.07543e-27	2.83448
CAGL0D05632g	600.171	1.49702	0.167429	6.07321e-20	6.098e-19	2.82259
CAGL0J05962g	1448.68	1.49661	0.138545	5.50648e-28	8.49033e-27	2.82179
CAGL0H03619g	812.549	1.49416	0.139196	1.11136e-27	1.68478e-26	2.817
CAGL0J04268g	1925.95	1.4934	0.152068	1.51737e-23	1.83714e-22	2.81552
CAGL0E06358g	95837.9	1.49205	0.184083	1.19543e-16	9.36276e-16	2.81288
CAGL0J00253g	2027.01	1.49135	0.14662	4.3211e-25	5.68998e-24	2.81153
CAGL0K04037g	14033.8	1.4903	0.10157	1.97693e-49	6.77159e-48	2.80947
CAGL0A03740g	2228.13	1.48959	0.139082	1.50374e-27	2.26692e-26	2.80808
CAGL0L11374g	5931.82	1.48796	0.120473	8.02747e-36	1.81019e-34	2.80492
CAGL0J05984g	10795.2	1.48595	0.139583	3.03548e-27	4.46414e-26	2.80101
CAGL0A04829g	22762.5	1.48019	0.180456	3.94e-17	3.16369e-16	2.78986
CAGL0C02409g	1570.78	1.47645	0.117699	6.84335e-37	1.61027e-35	2.78263
CAGL0M14025g	8558.17	1.46952	0.159005	4.11249e-21	4.3899e-20	2.7693
CAGL0H08778g	2581.59	1.46636	0.131862	1.70945e-29	2.82921e-28	2.76324
CAGL0C01551g	12365.8	1.46306	0.125595	8.50879e-33	1.60452e-31	2.75693
CAGL0J00363g	2851.42	1.45998	0.123744	6.80094e-33	1.3052e-31	2.75105
CAGL0F02717g	6076.29	1.4595	0.121642	6.50485e-34	1.30871e-32	2.75013
CAGL0C00319g	15978.7	1.45726	0.12212	1.90177e-33	3.74269e-32	2.74586
CAGL0G09383g	275076	1.45156	0.165034	1.02507e-18	9.41884e-18	2.73503
CAGL0J07502g	2972.56	1.45085	0.164408	1.86084e-19	1.82114e-18	2.73368
CAGL0K01749g	7793.84	1.44956	0.153058	4.80513e-22	5.33991e-21	2.73125
CAGL0E01837g	17300.2	1.44907	0.143047	4.44178e-25	5.83469e-24	2.73033
CAGL0G09625g	10.5645	1.44849	0.708159	0.00474988	0.00890296	2.72922
CAGL0E00803g	31773.1	1.44739	0.14115	1.4599e-25	2.00025e-24	2.72715
CAGL0M04763g	496.619	1.44247	0.220297	9.80488e-12	5.20746e-11	2.71786
CAGL0M11682g	8228.46	1.44044	0.115002	8.56067e-37	1.98843e-35	2.71404
CAGL0A02046g	3518.93	1.43575	0.157578	1.41871e-20	1.47655e-19	2.70523
CAGL0J01551r	18.2077	1.43276	0.546653	0.00117092	0.00246482	2.69963
CAGL0F06083r	21.0661	1.42823	0.472835	0.000371161	0.000844002	2.69116
CAGL0E05170g	8940.11	1.42496	0.121229	3.82928e-32	7.07307e-31	2.68507
CaglfMr13	54.2827	1.41429	0.407837	7.95891e-05	0.000198587	2.66529
CAGL0I04774g	5877.51	1.40975	0.131803	1.91783e-27	2.87515e-26	2.65692
CAGL0L10142g	2257.85	1.40917	0.122936	3.67772e-31	6.52584e-30	2.65584
CAGL0D00352g	1097.55	1.4085	0.16057	3.20253e-19	3.05142e-18	2.6546
CAGL0F07359g	23021	1.40748	0.107347	7.27484e-40	1.8838e-38	2.65273
CAGL0K03459g	1074.74	1.40337	0.183393	3.48354e-15	2.45162e-14	2.64519
CAGL0G03289g	106337	1.40265	0.123097	7.2366e-31	1.27157e-29	2.64387
CAGL0M05995g	14101.4	1.40165	0.113194	5.17057e-36	1.17084e-34	2.64203
CAGL0M02101g	3492.3	1.40088	0.129413	4.7658e-28	7.3904e-27	2.64062
CAGL0L06512g	215.954	1.39824	0.212026	7.50836e-12	4.03528e-11	2.63579
CAGL0A02321g	7075.41	1.39767	0.17379	1.37709e-16	1.07544e-15	2.63476
CAGL0L00495g	71899.8	1.39574	0.111578	1.89756e-36	4.35153e-35	2.63124
CAGL0J04004g	2044.02	1.39203	0.166781	1.302e-17	1.09716e-16	2.62447
CAGL0I05874g	10377.2	1.3857	0.16563	1.10204e-17	9.33367e-17	2.61299
CAGL0I01122g	10431.5	1.38507	0.155778	1.1309e-19	1.11687e-18	2.61184
CAGL0F00231g	10266.8	1.38467	0.104938	1.77405e-40	4.75305e-39	2.61112
CAGL0L00473g	154.576	1.38433	0.22307	1.01034e-10	4.92165e-10	2.61051
CAGL0F08041g	27468.4	1.38077	0.178477	1.76688e-15	1.2801e-14	2.60407
CAGL0B02585g	15101.4	1.37349	0.121323	2.10288e-30	3.62446e-29	2.59096
CAGL0L06374g	343.342	1.37127	0.158429	8.97567e-19	8.28948e-18	2.58698
CAGL0L04686g	111.816	1.36949	0.250007	7.71825e-09	3.05792e-08	2.58379
CAGL0M06237g	15197.6	1.36928	0.107194	4.26727e-38	1.04975e-36	2.58342
CAGL0L02453g	2524.94	1.36429	0.123763	5.68804e-29	9.08074e-28	2.57449
CAGL0M03157g	2484.72	1.36206	0.138572	1.44648e-23	1.76314e-22	2.57053
CAGL0M11506g	2660.4	1.36148	0.122531	2.14262e-29	3.51389e-28	2.56949
CAGL0L06468g	737.342	1.35702	0.159947	4.10919e-18	3.64572e-17	2.56156
CAGL0D04840g	419.046	1.35534	0.176371	2.88694e-15	2.0397e-14	2.55858
CAGL0M07315g	4660.97	1.35335	0.12671	2.41371e-27	3.56913e-26	2.55504
CAGL0C03113g	7303.7	1.35175	0.173037	1.07314e-15	7.91255e-15	2.55221
CAGL0M13541g	8554.82	1.34559	0.102615	4.11717e-40	1.08166e-38	2.54134
CAGL0K02629g	30373	1.34067	0.113137	1.89598e-33	3.74269e-32	2.5327
CAGL0D00704g	1950.08	1.34047	0.174395	2.98177e-15	2.10396e-14	2.53234
CAGL0E01661g	2811.92	1.34	0.130915	2.69381e-25	3.59972e-24	2.5315
CAGL0A01628g	2539.41	1.33793	0.139688	2.09956e-22	2.3722e-21	2.52788
CAGL0C03553g	2177.01	1.33784	0.144967	5.27973e-21	5.61373e-20	2.52773
CAGL0K01727g	22382	1.33773	0.119181	3.07503e-30	5.2832e-29	2.52754
CAGL0C00671g	5681.37	1.33706	0.172609	1.92518e-15	1.38921e-14	2.52636
CAGL0I04202g	402.468	1.33689	0.161119	2.06744e-17	1.70824e-16	2.52606
CAGL0L05676g	5161.09	1.33551	0.153202	5.60316e-19	5.22833e-18	2.52365
CAGL0J05302g	2414.58	1.33304	0.161368	2.84362e-17	2.31772e-16	2.51933
CAGL0K05687g	400.837	1.33031	0.18448	1.10355e-13	6.86484e-13	2.51457
CAGL0C04719g	484.605	1.33003	0.174584	4.98086e-15	3.44971e-14	2.51408
CAGL0D04752g	1926.31	1.32973	0.170404	1.16007e-15	8.53033e-15	2.51355
CAGL0H08305g	2166.43	1.32874	0.151004	2.98265e-19	2.85196e-18	2.51184
CAGL0J08074g	2183.89	1.32813	0.118176	5.19926e-30	8.79325e-29	2.51077
CAGL0F00605g	18221.8	1.32023	0.133827	1.12591e-23	1.38173e-22	2.49707
CAGL0I10076r	3.98065	1.32003	1.73318	0.0229497	0.0382166	2.49672
CAGL0I10010g	30454.5	1.31972	0.111485	3.70381e-33	7.21043e-32	2.49618
CAGL0K07271g	2688.41	1.31962	0.111709	6.4009e-33	1.2328e-31	2.496
CAGL0F03003g	4497.33	1.31548	0.117267	7.17681e-30	1.20624e-28	2.48886
CAGL0J11242g	1738.35	1.3101	0.15918	3.4544e-17	2.78617e-16	2.47958
CAGL0D06534g	3.15925	1.30616	1.8541	0.0249906	0.0413481	2.47283
CAGL0K05247g	411.9	1.30521	0.188301	8.37512e-13	4.83737e-12	2.4712
CAGL0F03883g	4700.4	1.30298	0.11257	1.21033e-31	2.19073e-30	2.46737
CAGL0K01639g	481.511	1.30133	0.157293	2.69905e-17	2.20987e-16	2.46455
CAGL0B00902g	36853.3	1.29783	0.13099	7.66187e-24	9.44557e-23	2.45858
CAGL0L00693g	624.15	1.293	0.163468	5.22168e-16	3.94138e-15	2.45037
CAGL0F08745g	24703	1.29271	0.115088	3.43281e-30	5.87923e-29	2.44988
CAGL0L10043g	6952.7	1.29229	0.125595	1.66905e-25	2.26958e-24	2.44917
CAGL0F07117g	2117.73	1.2919	0.161453	2.44042e-16	1.8868e-15	2.4485
CAGL0L10758g	23863.7	1.29156	0.170176	7.20373e-15	4.92877e-14	2.44793
CAGL0J04466g	5419.58	1.29119	0.374467	0.000102815	0.000252465	2.4473
CAGL0L09999g	461.111	1.28136	0.145651	2.92787e-19	2.80453e-18	2.43069
CAGL0K08030g	1366.86	1.27538	0.119636	3.36953e-27	4.92861e-26	2.42063
CAGL0H00825g	669.865	1.27046	0.14139	5.50981e-20	5.5529e-19	2.41239
CAGL0L07568g	62.5828	1.26133	0.296062	4.03024e-06	1.19713e-05	2.39716
CAGL0M04675g	2598.99	1.26033	0.159842	6.68146e-16	4.99448e-15	2.3955
CAGL0E05456g	1795.22	1.25957	0.180536	6.31232e-13	3.67732e-12	2.39424
CAGL0D01958g	3721.7	1.25659	0.163695	3.51417e-15	2.46996e-14	2.38931
CAGL0G06006g	2268.94	1.24906	0.154873	1.56115e-16	1.21743e-15	2.37686
CAGL0I09680g	262.401	1.24877	0.167374	1.89832e-14	1.26058e-13	2.37638
CAGL0K06919g	3394.36	1.24859	0.123668	1.14131e-24	1.46023e-23	2.37609
CAGL0E04620g	18695.7	1.24829	0.126306	1.08694e-23	1.33694e-22	2.3756
CAGL0L00627g	2194.21	1.24697	0.102982	1.91011e-34	4.00679e-33	2.37343
CAGL0E01793g	5483.78	1.24674	0.122086	3.85833e-25	5.09299e-24	2.37305
CAGL0D04136g	1149.18	1.24418	0.147028	5.68553e-18	4.97898e-17	2.36883
CAGL0D00902g	544.491	1.24348	0.166977	2.05904e-14	1.36229e-13	2.36769
CAGL0K04257g	566.758	1.23965	0.140606	2.53556e-19	2.46363e-18	2.36141
CAGL0C04169g	659.518	1.23838	0.15897	1.43229e-15	1.04188e-14	2.35933
CAGL0G07403g	1744.95	1.23472	0.12118	5.01132e-25	6.51953e-24	2.35335
CAGL0K03421g	1573.31	1.23426	0.176277	5.49428e-13	3.20766e-12	2.3526
CAGL0I04708g	3542.22	1.23217	0.126346	5.02967e-23	5.96942e-22	2.3492
CAGL0K07007g	11157.2	1.23072	0.197106	7.85636e-11	3.86884e-10	2.34683
CAGL0D04026g	631.982	1.22989	0.190583	2.36524e-11	1.22377e-10	2.34549
CAGL0I05390g	6897.65	1.22943	0.111038	3.87337e-29	6.27624e-28	2.34475
CAGL0G08866g	2289.11	1.22608	0.134587	1.86155e-20	1.92265e-19	2.33931
CAGL0D04510g	1495.92	1.22492	0.145635	9.116e-18	7.81867e-17	2.33742
CAGL0F00385r	45.8919	1.2241	0.370434	0.000185639	0.000439299	2.33609
CAGL0D00154g	759.138	1.2214	0.177285	1.23514e-12	7.06613e-12	2.33173
CAGL0M07568g	744.808	1.22128	0.168923	1.08214e-13	6.73941e-13	2.33154
CAGL0L06006g	1656.15	1.21687	0.13192	6.77523e-21	7.16163e-20	2.32442
CAGL0F07535g	3575.97	1.21279	0.124564	5.2635e-23	6.21967e-22	2.31786
CAGL0D02794g	2161.04	1.21202	0.156824	2.46293e-15	1.75387e-14	2.31662
CAGL0M14047g	2992.16	1.21201	0.153167	8.5865e-16	6.36577e-15	2.31661
CAGL0L12012g	708.184	1.20585	0.194354	1.23261e-10	5.95085e-10	2.30673
CAGL0L00715g	4893.11	1.20442	0.113412	5.6467e-27	8.17111e-26	2.30444
CAGL0J04906g	282.016	1.2035	0.175038	1.43787e-12	8.19131e-12	2.30298
CAGL0E04906g	3089.68	1.19794	0.122973	4.72439e-23	5.61943e-22	2.29412
CAGL0E05610g	1912.3	1.19711	0.166192	1.35866e-13	8.34626e-13	2.29281
CAGL0M06347g	7310.14	1.19585	0.116733	2.89412e-25	3.8484e-24	2.29079
CAGL0I06380g	2138.05	1.19339	0.133371	8.52087e-20	8.49262e-19	2.28689
CAGL0F05247g	931.169	1.19247	0.135499	3.23394e-19	3.07594e-18	2.28543
CAGL0H00528g	992.492	1.19091	0.143874	3.0236e-17	2.46071e-16	2.28297
CAGL0M02167g	3476.57	1.18811	0.12912	8.89854e-21	9.33312e-20	2.27854
CAGL0C03201g	2246.36	1.18438	0.116066	4.57478e-25	5.98036e-24	2.27265
CAGL0C01199g	2893.31	1.18286	0.133342	1.75711e-19	1.72586e-18	2.27026
CAGL0J05874g	636.403	1.18172	0.153444	3.19426e-15	2.25096e-14	2.26847
CAGL0I01298g	2852.97	1.17888	0.122619	1.7434e-22	1.9822e-21	2.26401
CAGL0G05335g	10265.4	1.17492	0.156859	1.64183e-14	1.09834e-13	2.2578
CAGL0A01606g	185.422	1.17389	0.217278	1.48365e-08	5.71495e-08	2.25618
CAGL0M08492g	107100	1.16832	0.136199	2.36116e-18	2.12269e-17	2.24749
CAGL0I01342g	58319	1.16438	0.121631	2.45765e-22	2.76523e-21	2.24137
CAGL0B01419g	2993.97	1.16069	0.150226	2.70582e-15	1.91674e-14	2.23565
CAGL0M10235g	204.237	1.15818	0.182615	5.466e-11	2.72394e-10	2.23175
CAGL0L07634g	461.513	1.15708	0.205807	4.54074e-09	1.84632e-08	2.23006
CAGL0H01309g	2131.36	1.15693	0.146447	6.86461e-16	5.11725e-15	2.22983
CAGL0L11902g	1436.01	1.15534	0.168538	1.73506e-12	9.77125e-12	2.22737
CAGL0L08338g	1786.62	1.15525	0.126462	1.70282e-20	1.76546e-19	2.22723
CAGL0L05478g	2930.3	1.1549	0.138024	1.44408e-17	1.20794e-16	2.22669
CAGL0L03828g	5523.03	1.15369	0.13644	6.86094e-18	5.97929e-17	2.22482
CAGL0J06820g	873.634	1.15331	0.153772	1.53028e-14	1.02625e-13	2.22424
CAGL0L02827g	3255.51	1.14947	0.113034	6.88523e-25	8.89329e-24	2.21832
CAGL0G06732g	101957	1.14918	0.134992	4.26285e-18	3.76355e-17	2.21788
CAGL0M09867g	180.743	1.14587	0.186873	2.14223e-10	1.01167e-09	2.2128
CAGL0M07293g	33255.8	1.14441	0.134639	4.77463e-18	4.19486e-17	2.21056
CAGL0H02519g	2971.5	1.14042	0.117794	9.19368e-23	1.06317e-21	2.20445
CAGL0H00330g	1318.58	1.13921	0.117416	7.57225e-23	8.81312e-22	2.20261
CAGL0C02541g	19361.3	1.13878	0.142427	3.26931e-16	2.50616e-15	2.20195
CAGL0H08195g	21046.1	1.13696	0.114981	1.46616e-23	1.78311e-22	2.19917
CAGL0M07469g	2389.5	1.13676	0.108537	2.98548e-26	4.20766e-25	2.19887
CAGL0K10604g	3570.57	1.13598	0.118448	2.24956e-22	2.53638e-21	2.19768
CAGL0A00561g	496.099	1.13205	0.15931	2.95072e-13	1.77043e-12	2.1917
CAGL0M09735g	1176.15	1.13029	0.127997	2.70674e-19	2.60656e-18	2.18903
CAGL0M06721g	3295.28	1.13023	0.135586	1.96403e-17	1.62528e-16	2.18893
CAGL0G07711g	2311.63	1.12906	0.129385	6.87704e-19	6.38059e-18	2.18715
CAGL0I07271g	2103.2	1.12629	0.135797	2.82157e-17	2.30322e-16	2.18297
CAGL0I03872g	2427.9	1.12602	0.158717	3.28379e-13	1.96158e-12	2.18255
CAGL0D01584g	1179.22	1.12401	0.146617	4.26289e-15	2.96921e-14	2.17952
CAGL0J09306g	3873.32	1.12197	0.132792	7.80331e-18	6.75704e-17	2.17644
CAGL0G02893g	6320.22	1.11888	0.108064	8.5416e-26	1.18228e-24	2.17179
CAGL0F03707g	3681.67	1.11741	0.144008	2.21577e-15	1.59253e-14	2.16957
CAGL0H07469g	659.11	1.11692	0.157483	3.3675e-13	2.00494e-12	2.16883
CAGL0F03641g	3106.74	1.11607	0.185482	4.5355e-10	2.06443e-09	2.16755
CAGL0H02585g	2730.97	1.11577	0.193662	2.13822e-09	9.0619e-09	2.16711
CAGL0I09724g	12755.3	1.11497	0.118594	1.4224e-21	1.54269e-20	2.16591
CAGL0D00264g	516.862	1.11343	0.17672	7.70415e-11	3.79735e-10	2.16359
CAGL0K01155g	3756.96	1.11102	0.150938	5.0239e-14	3.23298e-13	2.15998
CAGL0J05324g	2192.44	1.10981	0.16749	9.37312e-12	4.99777e-11	2.15817
CAGL0M12881g	5523.95	1.10953	0.166133	6.55782e-12	3.54909e-11	2.15775
CAGL0J07810g	3954.49	1.10775	0.119822	5.71265e-21	6.05027e-20	2.1551
CAGL0F00693g	10847	1.10593	0.115482	2.89527e-22	3.24414e-21	2.15237
CAGL0I03168g	55.5558	1.10381	0.295586	4.54082e-05	0.000117583	2.14921
CAGL0L04378g	613.086	1.10309	0.170354	2.48976e-11	1.28452e-10	2.14815
CAGL0D01100g	3018.01	1.10301	0.147421	1.85904e-14	1.23601e-13	2.14802
CAGL0F02365g	316.238	1.10268	0.19281	2.78844e-09	1.16533e-08	2.14753
CAGL0K04169g	3378.21	1.1007	0.110599	6.6855e-24	8.27962e-23	2.14459
CAGL0L09361g	59.8617	1.09871	0.290535	3.78265e-05	9.89449e-05	2.14164
CAGL0C01837g	838.286	1.09852	0.131102	1.44136e-17	1.20753e-16	2.14135
CAGL0L05236g	5310.9	1.09614	0.157913	1.04486e-12	5.99025e-12	2.13782
CAGL0D05318g	827.038	1.09423	0.12379	2.59978e-19	2.517e-18	2.13498
CAGL0H03795g	12689.6	1.09245	0.117271	3.29849e-21	3.54195e-20	2.13236
CAGL0L01969g	1100.93	1.09141	0.115394	8.66988e-22	9.55629e-21	2.13082
CAGL0M13365g	382.414	1.09059	0.146136	2.30433e-14	1.51531e-13	2.12961
CAGL0H02695g	3517.96	1.08505	0.192506	4.63783e-09	1.88155e-08	2.12145
CAGL0G02101g	4427.81	1.08442	0.188865	2.53382e-09	1.06303e-08	2.12052
CAGL0L09383g	9529.52	1.08377	0.114784	9.97928e-22	1.09107e-20	2.11957
CAGL0I00748g	28702.5	1.08099	0.126059	2.72917e-18	2.44541e-17	2.11549
CAGL0M08844g	1327.39	1.07788	0.111149	8.58804e-23	9.97392e-22	2.11093
CAGL0G09449g	14555	1.07214	0.126811	9.19662e-18	7.87533e-17	2.10255
CAGL0L07106g	1412.26	1.07152	0.114035	1.58233e-21	1.71271e-20	2.10165
CAGL0L11616g	481.741	1.07101	0.148803	1.7022e-13	1.03742e-12	2.10091
CAGL0B03773g	11549.3	1.06947	0.112169	4.65889e-22	5.19875e-21	2.09867
CAGL0M07920g	294034	1.06923	0.175158	2.71438e-10	1.26968e-09	2.09832
CAGL0M01562g	38425.6	1.06823	0.134326	3.84648e-16	2.92376e-15	2.09686
CAGL0M00550g	4071.76	1.06776	0.127709	1.72477e-17	1.43387e-16	2.09618
CAGL0K07568g	323.135	1.06776	0.183566	1.63121e-09	6.97322e-09	2.09618
CAGL0E04884g	2662.58	1.06602	0.16424	2.37763e-11	1.22901e-10	2.09365
CAGL0M13255g	2598.15	1.06264	0.150475	4.41424e-13	2.59955e-12	2.08875
CAGL0F03311g	3755.4	1.06252	0.128811	4.91923e-17	3.92668e-16	2.08857
CAGL0M05577g	1078.71	1.0622	0.130318	1.02887e-16	8.06994e-16	2.08811
CAGL0G09295g	1241.67	1.06125	0.14421	5.14703e-14	3.30044e-13	2.08673
CAGL0K06237g	1772.08	1.06065	0.125943	1.05786e-17	8.98292e-17	2.08587
CAGL0D00418g	2252.94	1.05923	0.128549	5.03171e-17	4.01054e-16	2.08382
CAGL0F02387g	13838.6	1.05829	0.124364	5.00858e-18	4.39326e-17	2.08246
CAGL0G01474g	1299.27	1.05393	0.14026	1.35756e-14	9.14961e-14	2.07618
CAGL0G07601g	4915.64	1.05357	0.115566	2.35167e-20	2.41046e-19	2.07566
CAGL0K09878g	2408.9	1.05273	0.122124	2.29322e-18	2.06504e-17	2.07445
CAGL0L05258g	297.854	1.0527	0.199355	3.54193e-08	1.30757e-07	2.07441
CAGL0L04598g	5798.09	1.05121	0.174738	5.40596e-10	2.44216e-09	2.07226
CAGL0M02211g	9866.66	1.04967	0.126484	2.14082e-17	1.76349e-16	2.07006
CAGL0L09339g	4568.19	1.04937	0.11211	2.12392e-21	2.28977e-20	2.06962
CAGL0M09108g	3512.84	1.04822	0.122656	3.82818e-18	3.41883e-17	2.06798
CAGL0C03597g	6071.86	1.04776	0.157428	7.9009e-12	4.23783e-11	2.06731
CAGL0M05379g	511.122	1.04491	0.15881	1.35074e-11	7.1042e-11	2.06324
CAGL0I01914g	328.71	1.04342	0.212467	2.55374e-07	8.59504e-07	2.0611
CAGL0I06248g	2335.95	1.0434	0.141678	5.12168e-14	3.28808e-13	2.06108
CAGL0L10582g	4895.49	1.04325	0.134156	2.15119e-15	1.54817e-14	2.06086
CAGL0K02893g	1939.74	1.04261	0.123754	1.05896e-17	8.98292e-17	2.05995
CAGL0G04763g	3386.38	1.04212	0.136436	6.13028e-15	4.221e-14	2.05925
CAGL0J08294g	1116.37	1.03607	0.159761	2.58518e-11	1.33121e-10	2.05064
CAGL0C00429g	962.251	1.03547	0.126803	9.74272e-17	7.6639e-16	2.04979
CAGL0M05445g	2001.65	1.03378	0.12861	2.69597e-16	2.07843e-15	2.04738
CAGL0A02211g	23786.2	1.03377	0.155289	8.34645e-12	4.47238e-11	2.04737
CAGL0M12837g	39541.8	1.03274	0.093221	4.85583e-29	7.82136e-28	2.0459
CAGL0L08932g	28641.2	1.03241	0.159538	2.95149e-11	1.50551e-10	2.04544
CAGL0I08151g	123.502	1.0316	0.212215	3.32865e-07	1.10587e-06	2.04429
CAGL0M13761g	4839.43	1.03123	0.122799	1.32944e-17	1.11723e-16	2.04377
CAGL0L05038g	1338.43	1.02981	0.1317	1.56836e-15	1.1378e-14	2.04176
CAGL0C04763g	1990.91	1.02978	0.126551	1.20818e-16	9.44894e-16	2.04171
CAGL0D02266g	2263.18	1.02965	0.13143	1.40616e-15	1.02425e-14	2.04153
CAGL0G05984g	159.3	1.02692	0.195085	4.01041e-08	1.46849e-07	2.03768
CAGL0C05027g	2696.73	1.02365	0.201165	1.05112e-07	3.6583e-07	2.03305
CAGL0K01903g	228.376	1.02321	0.189747	2.04952e-08	7.75666e-08	2.03243
CAGL0K11836g	957.3	1.02152	0.167502	3.16881e-10	1.4708e-09	2.03005
CAGL0H05005g	1407.02	1.02123	0.123124	3.32422e-17	2.68919e-16	2.02965
CAGL0L03135g	2998.74	1.01948	0.118004	1.72719e-18	1.56575e-17	2.02719
CAGL0G02871g	222.093	1.01844	0.225793	1.81728e-06	5.61366e-06	2.02573
CAGL0M00352g	955.608	1.01746	0.126279	2.47535e-16	1.91107e-15	2.02436
CAGL0B04323g	2929.43	1.0169	0.158521	4.22889e-11	2.12702e-10	2.02357
CAGL0I07315g	5793.43	1.01633	0.121944	2.38231e-17	1.95943e-16	2.02276
CAGL0L01199g	1070.33	1.01632	0.115654	4.66611e-19	4.3766e-18	2.02275
CAGL0J08272g	1361.65	1.01518	0.123991	8.38002e-17	6.62083e-16	2.02115
CAGL0L01177g	5195.22	1.01369	0.119823	8.37301e-18	7.22723e-17	2.01907
CAGL0K00341g	72.688	1.0122	0.274158	6.28875e-05	0.000159563	2.01698
CAGL0J03256g	3518.85	1.01181	0.116189	1.36101e-18	1.24003e-17	2.01644
CAGL0F07975g	1517.22	1.01093	0.168565	6.03953e-10	2.71252e-09	2.01521
CAGL0L02717g	563.018	1.00867	0.131535	5.3625e-15	3.70649e-14	2.01206
CAGL0C01793g	599.78	1.0074	0.192995	5.32557e-08	1.9266e-07	2.01028
CAGL0H04213g	4018.08	1.00704	0.112541	1.09331e-19	1.08172e-18	2.00979
CAGL0A00341g	326.644	1.00624	0.164911	3.18712e-10	1.47804e-09	2.00868
CAGL0J10098g	1260.6	1.00455	0.130114	3.64717e-15	2.5568e-14	2.00632
CAGL0H02321g	1145.99	1.0027	0.118739	9.47055e-18	8.07159e-17	2.00375
CAGL0L07986g	1153.67	1.00165	0.141857	5.10461e-13	2.98984e-12	2.00229
CAGL0C01397g	5973.28	1.0014	0.159239	1.04441e-10	5.08302e-10	2.00194
CAGL0F02013g	1382.14	1.00115	0.135853	5.63703e-14	3.59336e-13	2.00159
CAGL0J07766g	2123.22	-1.0011	0.143197	8.259e-13	4.78051e-12	0.499617
CAGL0C00737g	2115.97	-1.00209	0.164208	3.12023e-10	1.45074e-09	0.499276
CAGL0K05335g	2719.41	-1.00279	0.112078	1.08545e-19	1.07591e-18	0.499035
CAGL0G09955g	2493.59	-1.00306	0.115316	1.03292e-18	9.47485e-18	0.498942
CAGL0D01034g	7831.35	-1.00467	0.126113	6.17862e-16	4.63782e-15	0.498385
CAGL0B00792g	2934.71	-1.00567	0.159413	8.25236e-11	4.06016e-10	0.49804
CAGL0K06061g	11433.5	-1.00613	0.110225	2.20339e-20	2.26276e-19	0.497881
CAGL0F06809g	990.201	-1.00894	0.141877	3.3809e-13	2.0107e-12	0.49691
CAGL0L13156g	756.954	-1.00928	0.155675	2.71898e-11	1.39348e-10	0.496792
CAGL0M06567g	348.458	-1.01089	0.194871	6.18533e-08	2.21542e-07	0.496239
CAGL0E01727g	653.925	-1.01377	0.128442	8.74095e-16	6.47142e-15	0.495249
CAGL0J01980g	657.733	-1.01412	0.135237	1.90473e-14	1.26329e-13	0.49513
CAGL0F04103g	1704.93	-1.01414	0.12222	3.12271e-17	2.53375e-16	0.495124
CAGL0H09196g	4639.89	-1.0157	0.119769	6.48771e-18	5.66314e-17	0.494587
CAGL0L08184g	1072.32	-1.01649	0.201624	1.32976e-07	4.58386e-07	0.494319
CAGL0L09669g	1477.2	-1.01766	0.19079	2.77074e-08	1.03202e-07	0.493918
CAGL0F03597g	252.444	-1.01988	0.177305	2.54352e-09	1.06627e-08	0.493156
CAGL0J02376g	1062.58	-1.02042	0.146616	9.86659e-13	5.68064e-12	0.492972
CAGL0M03619g	730.955	-1.02068	0.156755	2.2135e-11	1.14636e-10	0.492884
CAGL0J09746g	1036.17	-1.02145	0.139993	8.65685e-14	5.45412e-13	0.49262
CAGL0L06996g	102.544	-1.02215	0.254308	1.64438e-05	4.50375e-05	0.492381
CAGL0K07436g	5759.5	-1.02476	0.130338	1.10001e-15	8.09968e-15	0.491494
CAGL0J08954g	3375.78	-1.02686	0.10953	1.98582e-21	2.14516e-20	0.490777
CAGL0H03377g	3363.16	-1.02802	0.143686	2.42513e-13	1.46482e-12	0.490384
CAGL0L10890g	1645.06	-1.03278	0.143851	2.05147e-13	1.24329e-12	0.488768
CAGL0D02018g	202.355	-1.03592	0.181394	3.07878e-09	1.27681e-08	0.487703
CAGL0L04092g	1879.37	-1.03634	0.182394	3.74882e-09	1.53818e-08	0.487564
CAGL0L08114g	22620.8	-1.03693	0.106726	7.46059e-23	8.70187e-22	0.487363
CAGL0J03696g	741.201	-1.03812	0.139197	2.45053e-14	1.60755e-13	0.486962
CAGL0A03784g	347.631	-1.0389	0.147536	5.40785e-13	3.16061e-12	0.486698
CAGL0B00330g	720.61	-1.03958	0.174859	7.9289e-10	3.50582e-09	0.486469
CAGL0H01023g	114.152	-1.04197	0.240261	4.01847e-06	1.19494e-05	0.485663
CAGL0J03718g	2590.9	-1.0467	0.128458	1.01676e-16	7.98652e-16	0.484073
CAGL0M03905g	3103.89	-1.04814	0.135286	2.61116e-15	1.85454e-14	0.48359
CAGL0H07337g	527.922	-1.04948	0.16831	1.22596e-10	5.92933e-10	0.483142
CAGL0J10912g	923.637	-1.05261	0.151022	8.83396e-13	5.09152e-12	0.482095
CAGL0L03846g	16431.5	-1.05405	0.167784	9.41107e-11	4.60513e-10	0.481616
CAGL0M01430g	1744.8	-1.05605	0.163249	2.65648e-11	1.36274e-10	0.480946
CAGL0M03751g	925.524	-1.05897	0.146613	1.3975e-13	8.57511e-13	0.479976
CAGL0D02706g	1066.79	-1.05949	0.19269	1.03428e-08	4.04736e-08	0.4798
CAGL0E04158g	488.949	-1.05999	0.15752	4.76884e-12	2.61224e-11	0.479636
CAGL0C02101g	433.509	-1.06035	0.139595	8.70955e-15	5.93654e-14	0.479517
CAGL0J04576g	1508.34	-1.06158	0.141907	2.34701e-14	1.54151e-13	0.479107
CAGL0H06985g	2977.04	-1.06178	0.129517	6.59328e-17	5.23209e-16	0.479041
CAGL0K05709g	1902.64	-1.06276	0.126601	1.30354e-17	1.09716e-16	0.478715
CAGL0C05181g	2379.76	-1.06424	0.130348	8.68004e-17	6.84787e-16	0.478225
CAGL0G05511g	1562.75	-1.06457	0.151934	6.63839e-13	3.86311e-12	0.478115
CAGL0C01287g	678.42	-1.06501	0.135043	8.41482e-16	6.24705e-15	0.477969
CAGL0D04884g	1628.26	-1.06677	0.139612	5.87293e-15	4.05412e-14	0.477387
CAGL0M13915g	1100.27	-1.06705	0.139317	4.98461e-15	3.44971e-14	0.477295
CAGL0K06193g	987.59	-1.06717	0.117022	2.06198e-20	2.1256e-19	0.477253
CAGL0A03608g	455.194	-1.06918	0.187752	3.37522e-09	1.39441e-08	0.476591
CAGL0H08459g	912.226	-1.07116	0.201442	2.81021e-08	1.04456e-07	0.475937
CAGL0K01463g	1368.83	-1.07144	0.121285	2.75748e-19	2.65071e-18	0.475845
CAGL0D05016g	1067.01	-1.07147	0.13478	5.00287e-16	3.78679e-15	0.475834
CAGL0K10362g	444.671	-1.07214	0.147747	1.05751e-13	6.6012e-13	0.475612
CAGL0F01023g	2109.45	-1.07323	0.138429	2.42307e-15	1.73004e-14	0.475252
CAGL0L02799g	1187.88	-1.0752	0.135261	5.13051e-16	3.87798e-15	0.474605
CAGL0I10200g	604.973	-1.07531	0.136534	9.4238e-16	6.96744e-15	0.474568
CAGL0G00264g	1215.19	-1.07692	0.136255	7.48095e-16	5.56139e-15	0.47404
CAGL0H05929g	2589.69	-1.07699	0.122636	4.27791e-19	4.01945e-18	0.474017
CAGL0G10043g	2273.55	-1.08082	0.136722	7.09264e-16	5.27997e-15	0.472761
CAGL0K01859g	13299	-1.08224	0.135461	3.5556e-16	2.71409e-15	0.472296
CAGL0J04070g	2974.65	-1.08231	0.108282	4.29719e-24	5.38343e-23	0.472272
CAGL0I07667g	957.246	-1.08334	0.130283	2.4028e-17	1.97328e-16	0.471935
CAGL0M07227g	2716.93	-1.08639	0.149805	7.28036e-14	4.60834e-13	0.470937
CAGL0L01793g	362.818	-1.08685	0.150899	1.62569e-13	9.91911e-13	0.470789
CAGL0K08954g	426.17	-1.0902	0.15065	1.18852e-13	7.36802e-13	0.469697
CAGL0L10846g	713.477	-1.09101	0.141996	4.17057e-15	2.90865e-14	0.469433
CAGL0G02233g	293.661	-1.09112	0.177756	2.1042e-10	9.9719e-10	0.469397
CAGL0A02596g	968.925	-1.09137	0.149373	7.33504e-14	4.63753e-13	0.469316
CAGL0I05104g	385.604	-1.0922	0.157205	1.00121e-12	5.75219e-12	0.469046
CAGL0K00825g	3181.31	-1.09348	0.103377	9.54673e-27	1.36324e-25	0.46863
CAGL0M08514g	16575.2	-1.09472	0.12507	6.36851e-19	5.92206e-18	0.468227
CAGL0H10340g	226.331	-1.09609	0.212983	7.00933e-08	2.48914e-07	0.467782
CAGL0L03289g	42475.7	-1.09999	0.098624	2.78582e-29	4.52759e-28	0.46652
CAGL0J03476g	2018.95	-1.10026	0.130418	8.44361e-18	7.26696e-17	0.466434
CAGL0G08272g	3198.46	-1.10097	0.112501	3.31109e-23	3.96452e-22	0.466203
CAGL0H02937g	2038.4	-1.10098	0.143468	4.4136e-15	3.07023e-14	0.466199
CAGL0D03014g	4239.8	-1.10134	0.110299	4.62702e-24	5.76991e-23	0.466085
CAGL0B03091g	449.106	-1.10204	0.188541	1.32776e-09	5.74407e-09	0.465856
CAGL0F06963g	232.506	-1.10229	0.168947	1.79406e-11	9.35399e-11	0.465778
CAGL0F01683g	23095.3	-1.1031	0.12128	3.86246e-20	3.92925e-19	0.465514
CAGL0J01265g	3412.51	-1.10398	0.12451	1.80352e-19	1.76823e-18	0.46523
CAGL0L12672g	3688.88	-1.1062	0.120084	8.14992e-21	8.5812e-20	0.464516
CAGL0F05467g	311.387	-1.10867	0.161042	1.46691e-12	8.33042e-12	0.463723
CAGL0L05324g	32.028	-1.1088	0.402376	0.00127047	0.0026527	0.463679
CAGL0M01056g	892.675	-1.11124	0.140242	5.81709e-16	4.37859e-15	0.462897
CAGL0C01925g	644.319	-1.11218	0.150286	3.50685e-14	2.2784e-13	0.462595
CAGL0L04950g	4624.05	-1.11577	0.135973	5.42479e-17	4.3175e-16	0.461444
CAGL0I01232g	556.487	-1.11863	0.166644	4.15024e-12	2.28728e-11	0.460531
CAGL0K05049g	1164.85	-1.12055	0.128134	5.73636e-19	5.3434e-18	0.459919
CAGL0H06523g	496.531	-1.12303	0.135336	2.74795e-17	2.24651e-16	0.45913
CAGL0J03740g	167.245	-1.12335	0.272038	8.60146e-06	2.4462e-05	0.459025
CAGL0B02948g	467.883	-1.1249	0.134515	1.57667e-17	1.31478e-16	0.458533
CAGL0J01463g	173.871	-1.12675	0.189683	6.91884e-10	3.07934e-09	0.457948
CAGL0C04565g	269.359	-1.12743	0.162516	9.93841e-13	5.71591e-12	0.45773
CAGL0J01023g	242.092	-1.13006	0.176443	3.6106e-11	1.83136e-10	0.456898
CAGL0M11110g	1077.7	-1.13084	0.13853	7.98124e-17	6.32422e-16	0.45665
CAGL0H03047g	177.892	-1.13229	0.188762	4.91929e-10	2.23349e-09	0.456192
CAGL0M00770g	3792.53	-1.13434	0.125789	4.88764e-20	4.95354e-19	0.455542
CAGL0G02629g	196.027	-1.13934	0.242516	6.28797e-07	2.05126e-06	0.453968
CAGL0I07447g	4801.22	-1.13993	0.12061	8.18977e-22	9.04552e-21	0.453782
CAGL0F06853g	879.212	-1.14201	0.142125	2.31358e-16	1.79385e-15	0.453129
CAGL0B03971g	1801.87	-1.14427	0.129658	2.6866e-19	2.59178e-18	0.45242
CAGL0A04499g	502.449	-1.14532	0.160739	2.4768e-13	1.49437e-12	0.452091
CAGL0I04312g	2426.7	-1.14694	0.167104	1.61683e-12	9.15299e-12	0.451581
CAGL0B01166g	2129.12	-1.15223	0.112945	4.82325e-25	6.28998e-24	0.449928
CAGL0H07183g	525.303	-1.15431	0.249087	8.17373e-07	2.64097e-06	0.449283
CAGL0D04598r	18.2191	-1.15597	0.553656	0.00657193	0.0120363	0.448764
CAGL0G06050g	232.603	-1.15606	0.248813	7.77387e-07	2.51477e-06	0.448735
CAGL0I02926g	6790.89	-1.15662	0.115897	4.51735e-24	5.64617e-23	0.448564
CAGL0K03795g	2231.09	-1.1574	0.154794	1.80889e-14	1.20415e-13	0.448319
CAGL0I06160g	18173.7	-1.15804	0.124724	5.16501e-21	5.50257e-20	0.44812
CAGL0G06248g	2542.5	-1.15938	0.135431	2.65838e-18	2.38593e-17	0.447704
CAGL0F00561g	873.455	-1.16044	0.152359	6.2256e-15	4.28119e-14	0.447376
CAGL0H03773g	2261.09	-1.16086	0.142328	8.35737e-17	6.61259e-16	0.447246
CAGL0L00341g	3616.42	-1.16299	0.144176	1.68717e-16	1.31003e-15	0.446586
CAGL0A04037g	4397.88	-1.1659	0.11547	1.33469e-24	1.70361e-23	0.445686
CAGL0F08129g	2769.53	-1.16912	0.119812	3.96737e-23	4.72939e-22	0.444692
CAGL0I01210g	253.45	-1.16914	0.183556	4.5396e-11	2.28118e-10	0.444685
CAGL0D03234g	1722.02	-1.16953	0.112145	4.27417e-26	5.97721e-25	0.444568
CAGL0G08085g	398.528	-1.17155	0.178034	1.10998e-11	5.87792e-11	0.443944
CAGL0F07623g	468.164	-1.17399	0.139542	9.39563e-18	8.02843e-17	0.443193
CAGL0A00627g	384.379	-1.17589	0.187047	7.39451e-11	3.64805e-10	0.442611
CAGL0H09724g	4080.03	-1.17673	0.134162	3.52571e-19	3.3417e-18	0.442352
CAGL0G08316g	209.16	-1.17962	0.195024	3.41171e-10	1.57544e-09	0.441469
CAGL0H05709g	5832.32	-1.1811	0.133103	1.64761e-19	1.62125e-18	0.441015
CAGL0M02739g	2176.86	-1.18697	0.10777	7.57674e-29	1.19899e-27	0.439226
CAGL0L08294g	770.101	-1.18862	0.159575	2.21727e-14	1.45984e-13	0.438723
CAGL0G02695g	380.598	-1.18869	0.165458	1.53103e-13	9.36262e-13	0.438702
CAGL0D03124g	3705.71	-1.18898	0.127816	3.05258e-21	3.2844e-20	0.438614
CAGL0G03597g	626.521	-1.19035	0.135155	3.04189e-19	2.90347e-18	0.438196
CAGL0J02222g	1188.01	-1.19092	0.119544	4.97544e-24	6.19013e-23	0.438025
CAGL0M09845g	2294.34	-1.19179	0.147716	1.63556e-16	1.27361e-15	0.43776
CAGL0G02981r	19.2804	-1.19433	0.598632	0.00725817	0.0132127	0.43699
CAGL0C02211g	703.633	-1.19917	0.167288	1.75186e-13	1.06648e-12	0.435526
CAGL0L03872g	1111.71	-1.20024	0.136143	2.66699e-19	2.57745e-18	0.435204
CAGL0K09284g	2132.37	-1.2012	0.142387	7.39265e-18	6.43232e-17	0.434914
CAGL0H10252g	837.763	-1.20174	0.133736	5.8755e-20	5.91045e-19	0.434751
CAGL0M04719g	536.113	-1.20328	0.15394	1.23035e-15	8.9982e-15	0.434287
CAGL0H02057g	5611.72	-1.20434	0.124807	1.60633e-22	1.83407e-21	0.433966
CAGL0C03443g	11918	-1.20573	0.155867	2.27988e-15	1.62995e-14	0.433551
CAGL0F04983g	1401.44	-1.20665	0.167196	8.46265e-14	5.34421e-13	0.433273
CAGL0L12782g	647.209	-1.20678	0.134771	7.76203e-20	7.75057e-19	0.433235
CAGL0A04015g	15972.9	-1.20841	0.13437	5.14802e-20	5.19797e-19	0.432747
CAGL0H02805g	468.226	-1.20864	0.200859	3.96398e-10	1.81498e-09	0.432675
CAGL0C02783g	20.9604	-1.2088	0.513527	0.00317591	0.00618052	0.432627
CAGL0J06374g	10994.9	-1.21043	0.100683	6.10253e-34	1.23235e-32	0.43214
CAGL0M00638g	2837.44	-1.21651	0.118749	2.74998e-25	3.66574e-24	0.430322
CAGL0J08371g	175.912	-1.21908	0.210801	1.60009e-09	6.851e-09	0.429557
CAGL0F07139g	4902.6	-1.21927	0.125373	5.22992e-23	6.19351e-22	0.4295
CAGL0A02992g	451.767	-1.21932	0.16294	1.50662e-14	1.01164e-13	0.429485
CAGL0C05115g	1642.55	-1.22088	0.172678	3.26532e-13	1.95269e-12	0.429022
CAGL0I09856g	1746.64	-1.22248	0.153628	3.80416e-16	2.89565e-15	0.428547
CAGL0L11594g	826.952	-1.22363	0.173464	3.79401e-13	2.24406e-12	0.428204
CAGL0K07175r	289.146	-1.22582	0.20181	2.637e-10	1.23456e-09	0.427556
CAGL0J08844g	2401.83	-1.22656	0.124628	1.61753e-23	1.94968e-22	0.427336
CAGL0K09042g	509.936	-1.22708	0.155518	6.35782e-16	4.76572e-15	0.427181
CAGL0L06754g	6523.53	-1.22762	0.120022	3.1037e-25	4.11697e-24	0.427021
CAGL0J08679g	2940.31	-1.22856	0.115675	5.17828e-27	7.51337e-26	0.426744
CAGL0I10791g	664.654	-1.22997	0.154256	3.41508e-16	2.6142e-15	0.426325
CAGL0A04279g	1482.06	-1.23124	0.127788	1.23933e-22	1.42404e-21	0.425951
CAGL0I07799g	2206.5	-1.23697	0.117086	9.34843e-27	1.33846e-25	0.424263
CAGL0E03069g	2434.92	-1.23907	0.139017	1.06334e-19	1.05592e-18	0.423645
CAGL0I08811g	105.903	-1.23935	0.255498	2.57653e-07	8.66098e-07	0.423562
CAGL0F06589g	431.359	-1.24033	0.159749	1.85237e-15	1.34024e-14	0.423277
CAGL0M04477g	327.081	-1.24113	0.161709	3.58781e-15	2.51845e-14	0.423041
CAGL0M09669g	328.765	-1.24141	0.201659	1.61194e-10	7.69975e-10	0.422959
CAGL0M12639g	580.382	-1.24261	0.140622	2.10341e-19	2.0511e-18	0.422609
CAGL0E03245g	13383.8	-1.2434	0.131192	5.90145e-22	6.53142e-21	0.422375
CAGL0J10890g	2389.22	-1.24474	0.129683	1.72302e-22	1.96315e-21	0.421983
CAGL0A04411g	1180.61	-1.2453	0.142035	4.0432e-19	3.81881e-18	0.42182
CAGL0J06424g	969.915	-1.24557	0.160767	2.03107e-15	1.46367e-14	0.421741
CAGL0H09262g	111.114	-1.24957	0.230303	1.15754e-08	4.51017e-08	0.420573
CAGL0L05566g	1109.04	-1.25221	0.169428	3.03983e-14	1.9869e-13	0.419805
CAGL0L11198g	563.332	-1.25437	0.153612	6.56985e-17	5.22115e-16	0.419175
CAGL0L04136g	306.342	-1.26242	0.214728	8.7215e-10	3.84058e-09	0.416844
CAGL0M00902g	2514.65	-1.26462	0.118168	2.06401e-27	3.07725e-26	0.416208
CAGL0F01881g	365.726	-1.2662	0.151495	1.3405e-17	1.12477e-16	0.415754
CAGL0I01606g	1130.1	-1.26622	0.226396	4.43738e-09	1.807e-08	0.415747
CAGL0M08448g	490.974	-1.27448	0.201408	5.12054e-11	2.55649e-10	0.413373
CAGL0I07733g	419.98	-1.27469	0.205038	1.04586e-10	5.08552e-10	0.413313
CAGL0K02233g	2829.06	-1.27697	0.126171	8.92368e-25	1.14443e-23	0.412662
CAGL0J03608g	3205.01	-1.2773	0.12775	3.30753e-24	4.16288e-23	0.412566
CAGL0M05313g	369.904	-1.27755	0.152254	9.40507e-18	8.02843e-17	0.412495
CAGL0F07645g	596.212	-1.27912	0.182964	5.541e-13	3.23145e-12	0.412047
CAGL0L11638g	2482.47	-1.27919	0.135819	9.261e-22	1.01664e-20	0.412027
CAGL0D06050g	889.242	-1.27974	0.150535	4.12846e-18	3.65683e-17	0.411868
CAGL0D00528g	4114.54	-1.28422	0.166746	2.69322e-15	1.91032e-14	0.410593
CAGL0C04917g	1222.14	-1.28454	0.189907	2.69131e-12	1.50313e-11	0.410502
CAGL0A04301g	1218.3	-1.28956	0.143253	4.64298e-20	4.71441e-19	0.409077
CAGL0J07062g	8981.49	-1.29124	0.153364	7.48085e-18	6.49861e-17	0.4086
CAGL0B00726g	48.0647	-1.29263	0.339676	2.51938e-05	6.74661e-05	0.408205
CAGL0B01122g	16167.9	-1.29272	0.133884	1.23523e-22	1.42236e-21	0.40818
CAGL0M08074g	867.794	-1.29357	0.192197	3.36109e-12	1.85994e-11	0.407941
CAGL0I07931g	480.516	-1.29376	0.153948	8.44589e-18	7.26696e-17	0.407887
CAGL0M04279g	2209.26	-1.29526	0.154862	1.20361e-17	1.01622e-16	0.407462
CAGL0D05500g	1258.59	-1.29897	0.158283	4.52236e-17	3.62593e-16	0.406417
CAGL0I09790g	12574.4	-1.3011	0.136504	3.26152e-22	3.64697e-21	0.405818
CAGL0M11154g	5449.54	-1.30347	0.138961	1.29937e-21	1.41209e-20	0.40515
CAGL0L09911g	5653.39	-1.30424	0.117227	1.81831e-29	2.99108e-28	0.404936
CAGL0G01012g	37.3986	-1.30554	0.358034	4.75874e-05	0.000122639	0.40457
CAGL0K07722r	2.85068	-1.30859	2.34626	0.0183495	0.0310918	0.403715
CAGL0M10153g	131.205	-1.32475	0.236078	3.8792e-09	1.58687e-08	0.399218
CAGL0J11066g	1010.6	-1.32802	0.189491	4.45431e-13	2.62029e-12	0.398313
CAGL0L00561g	51.5252	-1.32937	0.331135	1.11201e-05	3.11339e-05	0.397943
CAGL0E02431g	530.004	-1.33101	0.146064	1.56237e-20	1.62295e-19	0.39749
CAGL0G08107g	23.5056	-1.33204	0.467409	0.000705072	0.00152695	0.397205
CAGL0A03652g	1753.59	-1.33239	0.151566	2.83239e-19	2.71789e-18	0.397109
CAGL0F02035g	122.806	-1.33455	0.218631	1.9098e-10	9.06651e-10	0.396516
CAGL0G09108g	15.2645	-1.33587	0.674433	0.00626043	0.0115243	0.396152
CAGL0A01155g	730.178	-1.33903	0.168398	3.5876e-16	2.73466e-15	0.395286
CAGL0E02013g	40184.4	-1.3411	0.115424	1.04582e-31	1.90571e-30	0.39472
CAGL0H04301g	2261.82	-1.34248	0.132568	8.0625e-25	1.03891e-23	0.394341
CAGL0J10032g	4421.55	-1.34531	0.124677	8.21725e-28	1.2634e-26	0.393569
CAGL0G08668g	447.644	-1.34813	0.152486	1.87634e-19	1.83299e-18	0.392802
CAGL0E05500g	10955	-1.35034	0.154876	4.11675e-19	3.87475e-18	0.392199
CAGL0L10516g	2836.12	-1.35139	0.131701	1.98102e-25	2.68197e-24	0.391914
CAGL0H02189g	420.376	-1.35146	0.157501	1.7604e-18	1.59319e-17	0.391895
CAGL0E00979g	2122.93	-1.35209	0.126442	2.00463e-27	2.99698e-26	0.391723
CAGL0J09988g	578.47	-1.3526	0.131802	1.99215e-25	2.68197e-24	0.391587
CAGL0G06666g	503.773	-1.3527	0.191071	2.73995e-13	1.64762e-12	0.391558
CAGL0J01848g	9738.61	-1.35338	0.133494	6.88479e-25	8.89329e-24	0.391373
CAGL0K07183g	1190.37	-1.35443	0.155278	2.57681e-19	2.49923e-18	0.39109
CAGL0B02970g	693.097	-1.35601	0.140557	8.88938e-23	1.03018e-21	0.390661
CAGL0G03443g	7334.4	-1.36742	0.124067	4.91218e-29	7.88864e-28	0.387583
CAGL0M02409g	2208.96	-1.36997	0.133682	2.22437e-25	2.98717e-24	0.386899
CAGL0G05852g	507.506	-1.37639	0.149809	6.99352e-21	7.37796e-20	0.385182
CAGL0M04829g	7493.05	-1.37927	0.177327	1.31384e-15	9.58288e-15	0.384412
CAGL0D00550g	5052.01	-1.38327	0.116824	4.18429e-33	8.11663e-32	0.383349
CAGL0E04224g	346.796	-1.38645	0.191957	9.65678e-14	6.06294e-13	0.382505
CAGL0M07744g	94.7725	-1.38917	0.247212	3.42389e-09	1.41236e-08	0.381784
CAGL0F04323g	256.078	-1.39368	0.206974	3.07008e-12	1.70588e-11	0.380593
CAGL0H00847g	550.175	-1.39386	0.159323	4.00066e-19	3.78524e-18	0.380545
CAGL0K10978g	12249.5	-1.39576	0.145834	1.84526e-22	2.09362e-21	0.380044
CAGL0C03369g	5204.71	-1.40456	0.117935	1.68487e-33	3.35239e-32	0.377733
CAGL0G01848g	328.157	-1.41301	0.193965	5.27547e-14	3.3788e-13	0.375529
CAGL0L02871g	3466.04	-1.41616	0.15807	6.47037e-20	6.48475e-19	0.374708
CAGL0H02145g	1541.69	-1.41868	0.131763	8.48711e-28	1.29752e-26	0.374054
CAGL0M06193g	310.921	-1.4244	0.161925	2.52407e-19	2.45688e-18	0.372574
CAGL0E00517g	830.292	-1.42527	0.14056	6.297e-25	8.17251e-24	0.372349
CAGL0F03927g	13489.7	-1.42788	0.135439	9.33822e-27	1.33846e-25	0.371675
CAGL0C04433g	2654.39	-1.42987	0.113827	5.99311e-37	1.42258e-35	0.371165
CAGL0K00605g	189.546	-1.43485	0.184787	1.45893e-15	1.05983e-14	0.369884
CAGL0L05500g	1370	-1.43805	0.148415	5.46258e-23	6.44085e-22	0.369065
CAGL0G00462g	78.5288	-1.4431	0.275541	2.68814e-08	1.00333e-07	0.367776
CAGL0B00968g	69.6286	-1.44359	0.28237	5.45019e-08	1.96643e-07	0.367651
CAGL0G05742g	638.325	-1.4484	0.149951	7.34312e-23	8.58336e-22	0.366427
CAGL0K05063r	1700.09	-1.45057	0.177458	4.77841e-17	3.82555e-16	0.365876
CAGL0L07370g	559.505	-1.45156	0.171433	3.90552e-18	3.48215e-17	0.365626
CAGL0K11462g	8978.11	-1.4522	0.121612	1.72541e-33	3.42048e-32	0.365463
CAGL0B01881g	1435.61	-1.45976	0.13248	5.08198e-29	8.13718e-28	0.363553
CAGL0B04125g	2841.15	-1.46339	0.128614	8.65177e-31	1.51043e-29	0.362641
CAGL0E02673g	1115.3	-1.46506	0.141264	5.53382e-26	7.69898e-25	0.36222
CAGL0I06006g	1451.18	-1.46891	0.136772	1.06611e-27	1.62073e-26	0.361254
CAGL0K06215g	599.052	-1.47079	0.193019	3.94179e-15	2.7562e-14	0.360784
CAGL0C04411g	4965.07	-1.47242	0.139108	5.74175e-27	8.2865e-26	0.360378
CAGL0L05830g	91.1142	-1.47666	0.337712	1.87042e-06	5.7745e-06	0.359319
CAGL0H10450g	48.3575	-1.47691	0.35417	4.74903e-06	1.39683e-05	0.359259
CAGL0D01210g	798.535	-1.48004	0.159865	3.3531e-21	3.58635e-20	0.358478
CAGL0A00847g	230.596	-1.48361	0.190912	1.21075e-15	8.87887e-15	0.357592
CAGL0F08833g	11307.1	-1.48575	0.158133	8.91201e-22	9.80322e-21	0.357064
CAGL0E00275g	665.975	-1.4903	0.132388	3.6649e-30	6.25691e-29	0.355938
CAGL0K12848g	2971.01	-1.491	0.151734	1.38839e-23	1.69999e-22	0.355765
CAGL0L08756g	3484.8	-1.49244	0.149784	3.49631e-24	4.39026e-23	0.35541
CAGL0F02057g	53.3473	-1.49955	0.325734	6.39046e-07	2.08344e-06	0.353663
CAGL0J11154g	1634.35	-1.50099	0.138775	4.64507e-28	7.22388e-27	0.353312
CAGL0I04730g	2943.44	-1.50118	0.150349	2.80078e-24	3.53329e-23	0.353263
CAGL0D05236g	1526.21	-1.50133	0.125481	8.50095e-34	1.70397e-32	0.353228
CAGL0H00594g	549.971	-1.50273	0.131582	5.48368e-31	9.66699e-30	0.352885
CAGL0M10681g	422.996	-1.50379	0.154427	3.22728e-23	3.87274e-22	0.352626
CAGL0E01749g	76.9178	-1.50516	0.265957	2.46777e-09	1.03934e-08	0.352292
CAGL0J03982g	24.0841	-1.51339	0.505497	0.000353205	0.000806219	0.350287
CAGL0B02079g	19.9516	-1.516	0.525248	0.000515353	0.00114073	0.349654
CAGL0B03641g	752.167	-1.52144	0.147578	1.07161e-25	1.47572e-24	0.348339
CAGL0J10208g	329.524	-1.52175	0.162458	1.17743e-21	1.28473e-20	0.348263
CAGL0K04587g	2901.89	-1.52219	0.361163	3.55696e-06	1.06355e-05	0.348157
CAGL0K09614g	5609.73	-1.525	0.144918	1.09191e-26	1.55103e-25	0.34748
CAGL0L07678g	677.082	-1.52752	0.159132	1.27394e-22	1.46071e-21	0.346872
CAGL0M10197g	3031.17	-1.53137	0.134805	1.00738e-30	1.74742e-29	0.345948
CAGL0M05775g	1374.64	-1.53182	0.135125	1.31822e-30	2.27929e-29	0.34584
CAGL0I07711g	260.611	-1.54113	0.226872	1.67888e-12	9.48169e-12	0.343616
CAGL0D00220g	624.754	-1.54183	0.168471	8.62687e-21	9.06575e-20	0.34345
CAGL0J06622g	422.042	-1.54608	0.139551	2.46348e-29	4.01577e-28	0.34244
CAGL0G07535g	2170.29	-1.54743	0.131826	1.18344e-32	2.21618e-31	0.34212
CAGL0A03828g	349.33	-1.54761	0.187407	2.43388e-17	1.99578e-16	0.342076
CAGL0H01573g	160.517	-1.55334	0.2094	1.72928e-14	1.15511e-13	0.340721
CAGL0I04840g	93.4358	-1.55791	0.327604	2.88035e-07	9.65229e-07	0.339643
CAGL0J10802g	843.23	-1.55815	0.150203	4.72559e-26	6.59147e-25	0.339587
CAGL0G02387g	621.634	-1.55858	0.179177	5.26479e-19	4.92108e-18	0.339485
CAGL0H07161g	130.442	-1.56351	0.258667	2.26845e-10	1.06941e-09	0.338327
CAGL0J00473g	3297.16	-1.57327	0.130857	3.74803e-34	7.71268e-33	0.336046
CAGL0M13519g	3872.17	-1.57902	0.134178	8.2794e-33	1.56672e-31	0.33471
CAGL0K01771g	4948.59	-1.58314	0.158031	1.84354e-24	2.34208e-23	0.333755
CAGL0G05522g	18.1606	-1.58592	0.539674	0.000421479	0.000949645	0.333111
CAGL0K06765g	191.144	-1.59954	0.208001	2.22658e-15	1.59606e-14	0.329983
CAGL0F05819g	348.874	-1.6014	0.149229	1.05029e-27	1.60117e-26	0.329558
CAGL0G07843g	5256.66	-1.60497	0.137664	2.97557e-32	5.51499e-31	0.328742
CAGL0K03157g	1466.63	-1.60665	0.111805	1.16612e-47	3.89571e-46	0.328359
CAGL0L10164g	6878.05	-1.61168	0.121917	9.49943e-41	2.57055e-39	0.327218
CAGL0K01991g	4132.83	-1.61315	0.132525	8.14237e-35	1.76266e-33	0.326883
CAGL0H07975g	2611.59	-1.61642	0.124755	2.92509e-39	7.4322e-38	0.326144
CAGL0I10747g	3870.91	-1.61947	0.13031	2.59217e-36	5.91934e-35	0.325455
CAGL0M09801g	572.618	-1.62038	0.152447	3.14654e-27	4.61493e-26	0.325251
CAGL0L03806g	2088.97	-1.62056	0.131799	1.31619e-35	2.91935e-34	0.325208
CAGL0K11506g	178.723	-1.63036	0.194468	7.78107e-18	6.74858e-17	0.323007
CAGL0L13387r	770.054	-1.63981	0.482781	7.43086e-05	0.000186184	0.320898
CAGL0K01551g	2456.31	-1.64188	0.127068	4.62813e-39	1.165e-37	0.320439
CAGL0G04411g	2298.8	-1.6446	0.216482	4.06837e-15	2.84104e-14	0.319834
CAGL0M05621g	781.102	-1.65271	0.126245	5.48171e-40	1.43319e-38	0.318042
CAGL0F02079g	504.317	-1.6534	0.19094	6.94955e-19	6.42922e-18	0.317891
CAGL0K09130g	2030.74	-1.65396	0.14178	2.70023e-32	5.02187e-31	0.317767
CAGL0D04642g	148.938	-1.66027	0.203404	4.89187e-17	3.91061e-16	0.316379
CAGL0E02937g	425.679	-1.66669	0.163692	3.39456e-25	4.49177e-24	0.314976
CAGL0K07788g	16111.5	-1.66937	0.160806	4.02357e-26	5.64133e-25	0.31439
CAGL0D04268g	540.79	-1.67135	0.170429	1.56979e-23	1.89637e-22	0.313959
CAGL0B00990g	1160.82	-1.68309	0.136449	8.27629e-36	1.85856e-34	0.311414
CAGL0G08954g	3853.67	-1.68356	0.108757	6.34527e-55	2.38477e-53	0.311313
CAGL0C04026g	799.661	-1.69051	0.128357	1.87641e-40	4.978e-39	0.309818
CAGL0K08668g	1453.46	-1.69239	0.624205	0.000607493	0.00132785	0.309414
CAGL0M08778g	143.373	-1.70177	0.216688	5.91926e-16	4.44931e-15	0.307408
CAGL0I07491g	1179.11	-1.70707	0.189528	2.82987e-20	2.88967e-19	0.306282
CAGL0H01144g	102.387	-1.71088	0.267254	2.06188e-11	1.06988e-10	0.305475
CAGL0M02783g	1607.67	-1.72877	0.127233	6.43173e-43	1.80355e-41	0.30171
CAGL0G01562g	150.979	-1.73095	0.254341	1.44782e-12	8.23068e-12	0.301254
CAGL0I07975g	2428.77	-1.73098	0.142898	1.20345e-34	2.57434e-33	0.301246
CAGL0C01639g	1987.59	-1.73474	0.148249	1.59183e-32	2.97068e-31	0.300462
CAGL0E01111g	1258.43	-1.74511	0.128414	5.69308e-43	1.61314e-41	0.29831
CAGL0C03916g	162.083	-1.74938	0.209719	1.00494e-17	8.55151e-17	0.297429
CAGL0L02079g	4930.95	-1.76908	0.148945	1.93453e-33	3.79337e-32	0.293397
CAGL0F08217g	224.231	-1.76971	0.184948	1.51164e-22	1.7296e-21	0.293268
CAGL0D03630g	76.0871	-1.78244	0.280943	2.88681e-11	1.4753e-10	0.290691
CAGL0K06259g	5930.43	-1.78537	0.168006	2.71355e-27	4.00157e-26	0.290102
CAGL0G02585g	8313.4	-1.79367	0.175582	1.55795e-25	2.1292e-24	0.288438
CAGL0I09174g	239.748	-1.80943	0.185536	2.4116e-23	2.90035e-22	0.285303
CAGL0I08547g	2270.39	-1.81279	0.142907	8.55921e-38	2.07724e-36	0.28464
CAGL0G00484g	376.486	-1.81393	0.203759	6.94709e-20	6.94966e-19	0.284415
CAGL0F00363g	749.876	-1.83988	0.152033	1.31306e-34	2.79775e-33	0.279344
CAGL0F06875g	9458.88	-1.83999	0.173582	3.53025e-27	5.14979e-26	0.279324
CAGL0A02299g	6019.75	-1.84004	0.15178	8.88984e-35	1.9168e-33	0.279314
CAGL0L06314g	3451.83	-1.86163	0.151965	1.983e-35	4.38041e-34	0.275166
CAGL0B01188g	699.175	-1.86424	0.158351	7.03165e-33	1.33998e-31	0.274667
CAGL0B03047g	155600	-1.86762	0.141994	1.87468e-40	4.978e-39	0.274026
CAGL0M13805g	6087.03	-1.8731	0.130632	1.48963e-47	4.94592e-46	0.272986
CAGL0F04125g	1451.77	-1.87562	0.138085	6.35521e-43	1.79138e-41	0.272509
CAGL0C03355g	936.12	-1.88981	0.138009	1.30434e-43	3.77491e-42	0.269842
CAGL0G02409g	2918.63	-1.90364	0.122686	3.01631e-55	1.1496e-53	0.267268
CAGL0D04444g	108.328	-1.90667	0.265488	8.60976e-14	5.43077e-13	0.266707
CAGL0B02145g	2152.3	-1.9245	0.136599	5.18272e-46	1.57578e-44	0.263431
CAGL0I05764g	862.65	-1.92576	0.230664	7.9153e-18	6.84306e-17	0.263202
CAGL0D00880g	2971.43	-1.92862	0.135467	6.86612e-47	2.18585e-45	0.26268
CAGL0M00880g	11096.1	-1.93241	0.132996	9.1967e-49	3.11079e-47	0.261991
CAGL0H09922g	64.1256	-1.94089	0.293898	4.79582e-12	2.62436e-11	0.260455
CAGL0K13024g	3789.34	-1.9444	0.113071	2.90948e-67	1.4716e-65	0.259823
CAGL0M03773g	1719.98	-1.94718	0.175205	1.22315e-29	2.03059e-28	0.259323
CAGL0G07667g	3421.13	-1.95932	0.141054	7.62127e-45	2.29146e-43	0.257149
CAGL0E02233g	971.78	-1.98679	0.133834	8.33179e-51	2.96656e-49	0.2523
CAGL0F02431g	11871.9	-1.9975	0.165828	2.12314e-34	4.43646e-33	0.250434
CAGL0I05852g	2577.54	-2.01949	0.16219	1.50316e-36	3.47653e-35	0.246645
CAGL0B03949g	407.939	-2.02077	0.17614	1.99948e-31	3.60706e-30	0.246426
CAGL0L06072g	229.341	-2.03253	0.209718	3.83936e-23	4.58689e-22	0.244426
CAGL0G01782g	2398.19	-2.05797	0.131045	1.52965e-56	5.99887e-55	0.240154
CAGL0M14113g	76.9782	-2.06583	0.283954	3.62252e-14	2.34792e-13	0.238848
CAGL0M08096g	8.95998	-2.07581	0.94594	0.00232509	0.00466396	0.237202
CAGL0K11440g	5191.55	-2.0762	0.126829	3.16194e-61	1.38004e-59	0.237138
CAGL0E05236g	1166.36	-2.09196	0.132065	1.52919e-57	6.13034e-56	0.234562
CAGL0M05599g	7502.96	-2.12911	0.12246	8.8706e-69	4.75324e-67	0.228599
CAGL0F05841g	432.381	-2.14299	0.159249	2.81528e-42	7.77363e-41	0.22641
CAGL0K09174r	11.3613	-2.14478	0.736571	0.000327336	0.000751928	0.22613
CAGL0J02024g	96.8939	-2.14554	0.277128	1.22593e-15	8.97796e-15	0.226011
CAGL0G01056g	45.0757	-2.1507	0.353339	1.26401e-10	6.09155e-10	0.225203
CAGL0J03883r	4887.55	-2.15724	0.168148	1.07544e-38	2.69458e-37	0.224185
CAGL0F02167g	908.766	-2.15734	0.211414	1.98385e-25	2.68197e-24	0.224169
CAGL0K06633g	396.41	-2.19924	0.180024	2.60478e-35	5.70731e-34	0.217752
CAGL0I06050g	5165.31	-2.22388	0.135062	6.17202e-62	2.76058e-60	0.214065
CAGL0C04389g	5401.92	-2.26827	0.159231	4.56838e-47	1.48048e-45	0.207579
CAGL0L09581g	253.541	-2.2783	0.190266	3.72527e-34	7.6951e-33	0.206141
CAGL0E02409g	1542.26	-2.28684	0.144251	1.4691e-57	5.93342e-56	0.204924
CAGL0L10648g	905.232	-2.33453	0.173256	2.53508e-42	7.03583e-41	0.198261
CAGL0I10098g	5365.3	-2.36765	0.124225	4.95243e-82	3.62196e-80	0.193761
CAGL0M02717g	888.072	-2.37531	0.137507	5.92537e-68	3.05411e-66	0.192735
CAGL0L12496g	123.058	-2.37838	0.238881	2.27519e-24	2.88368e-23	0.192325
CAGL0H09438g	138.653	-2.39461	0.27549	4.07764e-19	3.84463e-18	0.190174
CAGL0C04004g	545.765	-2.39674	0.164585	5.24885e-49	1.78659e-47	0.189893
CAGL0L12518g	114.69	-2.43927	0.240826	4.47157e-25	5.85959e-24	0.184376
CAGL0M01870g	1012.37	-2.45941	0.138648	1.7037e-71	9.50559e-70	0.181821
CAGL0K00110g	4865.45	-2.47214	0.152135	1.86273e-60	8.00087e-59	0.180223
CAGL0B02651g	49.7725	-2.48744	0.432107	8.20152e-10	3.6234e-09	0.178323
CAGL0F04917g	625.36	-2.5003	0.200664	8.09213e-37	1.8877e-35	0.17674
CAGL0F00649g	302.065	-2.54751	0.265175	6.07141e-23	7.12765e-22	0.17105
CAGL0L03267g	1985.06	-2.5484	0.185495	4.80602e-44	1.4136e-42	0.170944
CAGL0H00759g	142.903	-2.55671	0.224056	3.24107e-31	5.789e-30	0.169963
CAGL0G07249g	1535.54	-2.6034	0.122512	2.41724e-101	2.56512e-99	0.16455
CAGL0H08712g	1177.21	-2.66275	0.174593	1.51841e-53	5.62852e-52	0.157919
CAGL0C05577g	143.556	-2.77909	0.263901	6.90342e-27	9.93651e-26	0.145684
CAGL0C05467g	22.5978	-2.78833	0.546571	3.65467e-08	1.34551e-07	0.144753
CAGL0J06028g	1389.25	-2.81589	0.380374	9.18639e-15	6.25368e-14	0.142015
CAGL0M06743r	3.73343	-2.85538	1.72222	0.00483151	0.00904168	0.13818
CAGL0L07612r	12.5907	-2.91268	0.825902	3.41284e-05	8.99236e-05	0.1328
CAGL0G06996g	64.043	-3.00043	0.353239	1.82524e-18	1.64911e-17	0.124963
CAGL0D01716g	416.283	-3.08275	0.461272	1.55367e-12	8.80467e-12	0.118032
CAGL0G06644g	6.17586	-3.09201	1.25956	0.00151434	0.00313048	0.117277
CAGL0M06677g	2199.7	-3.12797	0.14282	2.28675e-107	2.57831e-105	0.11439
CAGL0A01221g	3076.14	-3.19192	0.137788	5.90273e-120	7.9864e-118	0.10943
CAGL0L03157g	773.723	-3.27738	0.198219	1.03064e-62	4.80846e-61	0.103136
CAGL0J10978g	730.573	-3.29708	0.180604	1.7478e-75	1.11284e-73	0.101738
CAGL0D00176g	31248.7	-3.39786	0.129997	1.04349e-151	2.25895e-149	0.0948729
CAGL0M10395g	1196.13	-3.40525	0.141846	2.50701e-128	3.99057e-126	0.0943885
CAGL0C03938g	89.4941	-3.4577	0.319534	4.16799e-28	6.50063e-27	0.0910181
CAGL0J01617r	4.74481	-3.46232	1.56313	0.00150784	0.00311942	0.090727
CAGL0H02959g	724.613	-3.54825	0.201303	1.3693e-70	7.56189e-69	0.0854814
CAGL0E06666g	3122.88	-3.75233	0.11932	2.12965e-218	1.28063e-215	0.0742056
CAGL0F02607g	58.5268	-3.91044	0.429287	1.38469e-20	1.44392e-19	0.0665028
CAGL0M06655g	1541.78	-4.04752	0.191259	1.87913e-100	1.91884e-98	0.0604748
CAGL0C03960g	154.056	-4.34683	0.300753	6.5556e-48	2.20366e-46	0.0491445
CAGL0D04532r	3.45663	-4.57803	2.6341	0.000787494	0.00170001	0.0418674
CAGL0C00110g	7185.97	-5.22979	0.19136	2.06111e-165	5.87092e-163	0.0266487
CAGL0A02277g	660.764	-6.65612	0.277164	8.27529e-128	1.2796e-125	0.00991538
CAGL0A02255g	675.323	-6.68851	0.277861	2.06202e-128	3.38171e-126	0.00969521
CAGL0F09273g	17.3917	-8.01623	2.72208	4.1088e-09	1.67952e-08	0.00386255
CAGL0G07183g1	2149.74	-12.3671	0.978396	2.91791e-34	6.07375e-33	0.000189294
CAGL0L13332g	1441.65	-12.6509	1.32055	2.24256e-27	3.33426e-26	0.000155492
